# Supplementary material for: The Relationship of DNA Methylation with Age, Gender and Genotype in Twins and Healthy Controls
Source: PLoS One. 2009 Aug 26;4(8):e6767. doi: 10.1371/journal.pone.0006767 (PMC2747671; doi:10.1371/journal.pone.0006767)
Supplement: Table S3 — Full heritability result (0.10 MB DOC) [file pone.0006767.s003.xls]

## Sheet: table_her_mx
probe	Her	Chi2	p	GeneID	Symbol	CGnr	product
AXL_P223_R	0.9374	54.39	1.64424e-13	558	AXL	cg09524393	AXL receptor tyrosine kinase isoform 1
GSTM1_P363_F	0.9018	36.833	1.28693e-09	2944	GSTM1	cg17452244	glutathione S-transferase M1 isoform 2
CHGA_P243_F	0.8748	20.119	7.27702e-06	1113	CHGA	cg02706439	chromogranin A precursor
CCL3_E53_R	0.7659	15.769	7.15656e-05	6348	CCL3	cg21335375	chemokine (C-C motif) ligand 3
TIAM1_P188_R	0.7615	23.136	1.50938e-06	7074	TIAM1	cg02217293	T-cell lymphoma invasion and metastasis 1
HPN_P823_F	0.7586	19.065	1.26341e-05	3249	HPN	cg00566101	hepsin (transmembrane protease, serine 1)
TSP50_P137_F	0.7266	14.607	0.000132422	29122	TSP50	cg13403573	testes-specific protease 50
CREBBP_P712_R	0.726	17.853	2.38643e-05	1387	CREBBP	cg18797283	CREB binding protein
TEK_P479_R	0.719	19.197	1.17899e-05	7010	TEK	cg18721075	TEK tyrosine kinase, endothelial
HOXA5_P1324_F	0.6838	15.054	0.000104479	3202	HOXA5	cg05640017	homeobox A5
JAK3_P1075_R	0.6681	16.326	5.33272e-05	3718	JAK3	cg05244380	Janus kinase 3
DNAJC15_E26_R	0.6672	12.536	0.000399186	29103	DNAJC15	cg10157207	DNAJ domain-containing
DDR1_P332_R	0.6669	12.085	0.000508291	780	DDR1	cg02680487	discoidin domain receptor family, member 1 isoform b
FZD9_E458_F	0.6636	14.545	0.000136851	8326	FZD9	cg25707686	frizzled 9
HRASLS_P353_R	0.6597	15.472	8.37365e-05	57110	HRASLS	cg14777903	HRAS-like suppressor
INS_P248_F	0.6455	9.719	0.00182373	3630	INS	cg24338752	proinsulin precursor
NPR2_P618_F	0.6439	16.126	5.92648e-05	4882	NPR2	cg02519855	natriuretic peptide receptor B precursor
MET_E333_F	0.6411	15.122	0.000100782	4233	MET	cg24548568	met proto-oncogene precursor
ACVR1_E328_R	0.6368	12.729	0.000360029	90	ACVR1	cg09919801	activin A type I receptor precursor
HHIP_P578_R	0.6315	13.141	0.000288904	64399	HHIP	cg02524475	hedgehog-interacting protein
SYBL1_E23_R	0.6233	8.134	0.00434428	6845	SYBL1	cg18199151	synaptobrevin-like 1
RAD50_P191_F	0.6112	10.718	0.00106098	10111	RAD50	cg05198819	RAD50 homolog isoform 2
AXIN1_P995_R	0.6109	12.179	0.000483305	8312	AXIN1	cg24498552	axin 1 isoform a
MMP8_E89_R	0.6014	9.528	0.00202361	4317	MMP8	cg04241713	matrix metalloproteinase 8 preproprotein
CRK_P721_F	0.6006	14.229	0.000161857	1398	CRK	cg16557332	v-crk sarcoma virus CT10 oncogene homolog isoform b
IL16_P226_F	0.5902	12.836	0.000340014	3603	IL16	cg12993983	interleukin 16 isoform 1 precursor
ABCC2_E16_R	0.583	12.367	0.000436989	1244	ABCC2	cg14947634	ATP-binding cassette, sub-family C (CFTR/MRP), member 2
DDIT3_P1313_R	0.5801	9.223	0.00238994	1649	DDIT3	cg19520710	DNA-damage-inducible transcript 3
COL18A1_P365_R	0.5687	9.583	0.00196387	80781	COL18A1	cg26239725	alpha 1 type XVIII collagen isoform 3 precursor
LIG3_P622_R	0.5682	11.919	0.000555643	3980	LIG3	cg23104440	ligase III, DNA, ATP-dependent isoform alpha precursor
NPR2_P1093_F	0.5678	15.696	7.43813e-05	4882	NPR2	cg17151902	natriuretic peptide receptor B precursor
PADI4_P1011_R	0.5648	10.575	0.00114627	23569	PADI4	cg23228178	peptidyl arginine deiminase, type IV
CHI3L2_P226_F	0.56	10.423	0.00124456	1117	CHI3L2	cg10675506	chitinase 3-like 2 isoform c
ZP3_P220_F	0.5553	8.615	0.00333406	7784	ZP3	cg14667235	similar to Zona pellucida sperm-binding protein 3 precursor (Zona pellucida glycoprotein ZP3) (Zona pellucida protein C) (Sperm receptor) (ZP3A/ZP3B)
ARHGDIB_P148_R	0.5524	9.779	0.00176516	397	ARHGDIB	cg15450139	Rho GDP dissociation inhibitor (GDI) beta
SEPT9_P58_R	0.5451	10.349	0.00129545	10801	2009-09-09	cg05428394	septin 9
GFI1_P208_R	0.5332	11.645	0.000643753	2672	GFI1	cg20125091	growth factor independent 1
GRB10_P496_R	0.5307	6.167	0.0130155	2887	GRB10	cg19392396	growth factor receptor-bound protein 10 isoform c
PSCA_E359_F	0.5248	5.744	0.0165451	8000	PSCA	cg20546389	prostate stem cell antigen
AFF3_P122_F	0.5188	8.764	0.00307234	3899	AFF3	cg23497683	AF4/FMR2 family, member 3 isoform 2
KCNK4_E3_F	0.5141	9.575	0.00197245	50801	KCNK4	cg01352108	potassium channel, subfamily K, member 4 isoform 1
MYOD1_E156_F	0.5136	5.343	0.0208056	4654	MYOD1	cg20325846	myogenic differentiation 1
CLDN4_P1120_R	0.5118	5.09	0.0240642	1364	CLDN4	cg14826417	claudin 4
SIN3B_P607_F	0.5053	9.921	0.00163404	23309	SIN3B	cg22629500	SIN3 homolog B, transcription regulator
CD81_P272_R	0.5029	10.227	0.001384	975	CD81	cg26129028	CD81 antigen
PADI4_E24_F	0.5022	6.815	0.00903953	23569	PADI4	cg18333690	peptidyl arginine deiminase, type IV
THPO_E483_F	0.496	8.806	0.00300242	7066	THPO	cg08997821	thrombopoietin isoform 2 precursor
DLC1_P88_R	0.4911	5.6	0.0179605	10395	DLC1	cg08768218	deleted in liver cancer 1 isoform 1
BCR_P422_F	0.4826	7.363	0.00665796	613	BCR	cg08146988	breakpoint cluster region isoform 2
NNAT_P544_R	0.4775	7.025	0.00803795	4826	NNAT	cg10288563	neuronatin isoform beta
CSF3_P309_R	0.4745	8.67	0.00323491	1440	CSF3	cg17037194	colony stimulating factor 3 isoform c
SLC5A8_P38_R	0.4722	6.828	0.00897397	160728	SLC5A8	cg13433302	solute carrier family 5 (iodide transporter), member 8
SFTPA1_P421_F	0.4672	6.836	0.00893387	6435	SFTPA1	cg27452691	surfactant, pulmonary-associated protein A1
IGF1_P933_F	0.4652	3.877	0.048952	3479	IGF1	cg20581381	insulin-like growth factor 1 (somatomedin C)
PHLDA2_P622_F	0.4648	6.15	0.0131412	7262	PHLDA2	cg07667013	pleckstrin homology-like domain family A member 2
KRT13_P676_F	0.4614	7.86	0.00505404	3860	KRT13	cg24851986	keratin 13 isoform b
CLK1_P538_F	0.4599	6.684	0.00972821	1195	CLK1	cg08898736	CDC-like kinase 1 isoform 1
COL1A1_P117_R	0.4593	4.341	0.0372051	1277	COL1A1	cg10100754	alpha 1 type I collagen preproprotein
THY1_P20_R	0.4593	6.697	0.00965753	7070	THY1	cg11980653	Thy-1 cell surface antigen
GPATC3_P410_R	0.4519	7.79	0.00525362	63906	GPATC3	cg18665535	G patch domain containing 3
EMR3_P39_R	0.4479	6.988	0.0082058	84658	EMR3	cg15746620	egf-like module-containing mucin-like receptor 3 isoform b
MOS_P746_F	0.4478	6.334	0.0118445	4342	MOS	cg27002178	v-mos Moloney murine sarcoma viral oncogene homolog
MPL_P657_F	0.4423	2.736	0.0981101	4352	MPL	cg06545304	myeloproliferative leukemia virus oncogene
SLC22A3_P634_F	0.4422	5.424	0.0198618	6581	SLC22A3	cg13523841	solute carrier family 22 member 3
SPP1_P647_F	0.4416	4.783	0.028742	6696	SPP1	cg24861509	secreted phosphoprotein 1
CRIP1_P874_R	0.4334	5.731	0.016668	1396	CRIP1	cg03324382	cysteine-rich protein 1 (intestinal)
ELL_P693_F	0.4272	2.947	0.0860371	8178	ELL	cg09597048	elongation factor RNA polymerase II
TJP2_P518_F	0.4264	6.054	0.0138748	9414	TJP2	cg16782205	tight junction protein 2 (zona occludens 2) isoform 1
IL6_P213_R	0.4257	4.461	0.0346772	3569	IL6	cg13802710	interleukin 6 (interferon, beta 2)
SEPT9_P374_F	0.4256	6.041	0.0139774	10801	2009-09-09	cg11617283	septin 9
KLK11_P103_R	0.4252	4.304	0.0380228	11012	KLK11	cg09702010	kallikrein 11 isoform 2 precursor
HGF_E102_R	0.4232	5.169	0.0229934	3082	HGF	cg08988647	hepatocyte growth factor isoform 4 precursor
IL8_E118_R	0.4225	3.325	0.068234	3576	IL8	cg01548201	interleukin 8 precursor
ZIM2_P22_F	0.4163	5.68	0.0171594	23619	ZIM2	cg01034638	zinc finger, imprinted 2
MMP10_E136_R	0.4145	4.436	0.0351886	4319	MMP10	cg02061229	matrix metalloproteinase 10 preproprotein
TMEFF2_P210_R	0.4144	4.107	0.0427061	23671	TMEFF2	cg21377961	transmembrane protein with EGF-like and two follistatin-like domains 2
TNFRSF10B_E198_R	0.4082	4.021	0.0449371	8795	TNFRSF10B	cg07508317	tumor necrosis factor receptor superfamily, member 10b isoform 2 precursor
DLC1_E276_F	0.4042	4.445	0.0350036	10395	DLC1	cg24545888	deleted in liver cancer 1 isoform 1
TEK_E75_F	0.404	3.794	0.0514366	7010	TEK	cg05749772	TEK tyrosine kinase, endothelial
HIC-1_seq_48_S103_R	0.4023	4.46	0.0346975	3090	HIC1	cg20066299	hypermethylated in cancer 1
GPX1_P194_F	0.4013	3.814	0.0508259	2876	GPX1	cg08539067	glutathione peroxidase 1 isoform 1
CDK10_P199_R	0.4008	4.545	0.033015	8558	CDK10	cg12119029	cyclin-dependent kinase 10 isoform 2
SMO_P455_R	0.3997	2.318	0.127884	6608	SMO	cg23925992	smoothened
SPDEF_E116_R	0.3966	4.026	0.0448041	25803	SPDEF	cg09567776	SAM pointed domain containing ets transcription factor
HDAC1_P414_R	0.3965	4.329	0.0374683	3065	HDAC1	cg24468890	histone deacetylase 1
LMO2_P794_R	0.3946	3.548	0.0596173	4005	LMO2	cg02028355	LIM domain only 2
DIO3_E230_R	0.3932	5.215	0.0223928	1735	DIO3	cg18191511	deiodinase, iodothyronine, type III
PLSCR3_P751_R	0.3916	4.734	0.029572	57048	PLSCR3	cg26114392	phospholipid scramblase 3
OGG1_E400_F	0.3902	5.317	0.0211183	4968	OGG1	cg10816847	8-oxoguanine DNA glycosylase isoform 2d
EMR3_E61_F	0.3878	5.782	0.0161911	84658	EMR3	cg15552238	egf-like module-containing mucin-like receptor 3 isoform b
TDGF1_P428_R	0.3873	4.863	0.0274386	6997	TDGF1	cg04728702	teratocarcinoma-derived growth factor 1
MPL_P62_F	0.3863	4.504	0.0338157	4352	MPL	cg22126520	myeloproliferative leukemia virus oncogene
SLC22A18_P472_R	0.3859	2.909	0.0880865	5002	SLC22A18	cg11213910	tumor suppressing subtransferable candidate 5
PPAT_E170_R	0.385	1.824	0.176838	5471	PPAT	cg08412991	phosphoribosyl pyrophosphate amidotransferase proprotein
CCND3_P435_F	0.3803	3.697	0.0545104	896	CCND3	cg22537023	cyclin D3
PLAT_P80_F	0.3762	3.53	0.0602678	5327	PLAT	cg02252925	plasminogen activator, tissue type isoform 2 precursor
RUNX3_P247_F	0.376	3.922	0.0476582	864	RUNX3	cg10672665	runt-related transcription factor 3 isoform 1
NOS2A_P288_R	0.3758	4.205	0.040305	4843	NOS2A	cg00297776	nitric oxide synthase 2A isoform 1
PLA2G2A_P528_F	0.375	2.885	0.089408	5320	PLA2G2A	cg09600256	phospholipase A2, group IIA
PRSS1_E45_R	0.3707	4.25	0.0392503	5644	PRSS1	cg16567953	protease, serine, 1 preproprotein
SLC22A18_P216_R	0.3702	4.585	0.032253	5002	SLC22A18	cg25427871	tumor suppressing subtransferable candidate 5
DUSP4_P925_R	0.3683	3.924	0.0476015	1846	DUSP4	cg24336078	dual specificity phosphatase 4 isoform 1
ETS2_P835_F	0.3656	2.604	0.106594	2114	ETS2	cg06712947	v-ets erythroblastosis virus E26 oncogene homolog 2
SMAD2_P848_R	0.3644	3.437	0.0637514	4087	SMAD2	cg02100834	Sma- and Mad-related protein 2
HOXC6_P585_R	0.3625	3.165	0.0752324	3223	HOXC6	cg22198132	homeobox C6 isoform 2
BCAM_P205_F	0.3619	4.093	0.0430611	4059	BCAM	cg18958184	basal cell adhesion molecule isoform 2 precursor
GRB7_E71_R	0.3593	4.154	0.0415363	2886	GRB7	cg23836594	growth factor receptor-bound protein 7
GFI1_E136_F	0.3587	3.211	0.0731448	2672	GFI1	cg25402655	growth factor independent 1
EVI2A_E420_F	0.3584	3.392	0.0655134	2123	EVI2A	cg14414427	ecotropic viral integration site 2A isoform 1
PTHLH_P15_R	0.3571	4.226	0.0398092	5744	PTHLH	cg05045983	parathyroid hormone-like hormone isoform 2 preproprotein
MMP9_P189_F	0.357	3.75	0.0528075	4318	MMP9	cg02310296	matrix metalloproteinase 9 preproprotein
FGF12_P210_R	0.3537	2.176	0.140178	2257	FGF12	cg22069098	fibroblast growth factor 12 isoform 1
STAT5A_P704_R	0.3506	4.363	0.0367276	6776	STAT5A	cg09355539	signal transducer and activator of transcription 5A
HOXB2_P488_R	0.3482	4.862	0.0274545	3212	HOXB2	cg06811494	homeo box B2
ACTG2_P346_F	0.3475	3.396	0.0653547	72	ACTG2	cg15966469	actin, gamma 2 propeptide
VAMP8_P241_F	0.3474	3.586	0.0582683	8673	VAMP8	cg05486094	vesicle-associated membrane protein 8
MMP14_P13_F	0.347	3.501	0.0613318	4323	MMP14	cg09208010	matrix metalloproteinase 14 preproprotein
KRT1_P798_R	0.3416	3.393	0.0654737	3848	KRT1	cg06030058	keratin 1
GSTM2_P453_R	0.3394	3.548	0.0596173	2946	GSTM2	cg11063364	glutathione S-transferase M2
TRIP6_P1274_R	0.3383	3.476	0.0622651	7205	TRIP6	cg06647679	thyroid hormone receptor interactor 6
SOX17_P303_F	0.3311	2.482	0.115156	64321	SOX17	cg09626193	SRY-box 17
PDE1B_E141_F	0.3308	2.734	0.098233	5153	PDE1B	cg15927682	phosphodiesterase 1B, calmodulin-dependent
CARD15_P302_R	0.3305	3.589	0.0581632	64127	CARD15	cg23486288	NOD2 protein
CARD15_P665_F	0.3298	2.604	0.106594	64127	CARD15	cg16771652	NOD2 protein
RARA_P176_R	0.3253	2.963	0.0851897	5914	RARA	cg10363722	retinoic acid receptor, alpha isoform a
SNCG_P98_R	0.3245	2.279	0.131136	6623	SNCG	cg03677069	synuclein, gamma (breast cancer-specific protein 1)
XPC_P226_R	0.3236	2.483	0.115083	7508	XPC	cg23512686	xeroderma pigmentosum, complementation group C
IFNGR2_P377_R	0.3218	3.31	0.0688595	3460	IFNGR2	cg21449657	interferon-gamma receptor beta chain precursor
ERN1_P809_R	0.3205	3.403	0.065078	2081	ERN1	cg13884260	endoplasmic reticulum to nucleus signalling 1 isoform 1
COL1A2_E299_F	0.3183	2.554	0.110015	1278	COL1A2	cg22877867	alpha 2 type I collagen
WNT5A_P655_F	0.3172	1.782	0.181904	7474	WNT5A	cg19344602	wingless-type MMTV integration site family, member 5A precursor
IAPP_E280_F	0.3151	3.022	0.0821421	3375	IAPP	cg18727468	islet amyloid polypeptide precursor
DBC1_P351_R	0.3134	1.626	0.202257	1620	DBC1	cg14445814	deleted in bladder cancer 1
SNRPN_seq_12_S127_F	0.3104	1.906	0.167408	6638	SNRPN	cg05182424	small nuclear ribonucleoprotein polypeptide N
ELK3_P514_F	0.3098	2.803	0.0940881	2004	ELK3	cg11467837	ELK3 protein
ASCL1_P747_F	0.3069	3.224	0.0725661	429	ASCL1	cg26578415	achaete-scute complex homolog-like 1
IGFBP5_P9_R	0.3054	2.998	0.0833674	3488	IGFBP5	cg20419545	insulin-like growth factor binding protein 5
EPHX1_P1358_R	0.305	2.466	0.116334	2052	EPHX1	cg12786690	epoxide hydrolase 1, microsomal (xenobiotic)
NBL1_P24_F	0.3035	2.539	0.111065	4681	NBL1	cg04102045	neuroblastoma, suppression of tumorigenicity 1 precursor
TFAP2C_E260_F	0.303	2.875	0.089965	7022	TFAP2C	cg13061291	transcription factor AP-2 gamma
EGR4_E70_F	0.3022	2.924	0.0872713	1961	EGR4	cg12688198	early growth response 4
ZNF264_P397_F	0.2994	2.109	0.146435	9422	ZNF264	cg04803824	zinc finger protein 264
MMP14_P208_R	0.2991	2.226	0.135705	4323	MMP14	cg01508380	matrix metalloproteinase 14 preproprotein
SPI1_P929_F	0.2991	2.944	0.086197	6688	SPI1	cg04692506	spleen focus forming virus (SFFV) proviral integration oncogene spi1
FASTK_P598_R	0.2962	3.076	0.0794557	10922	FASTK	cg22085103	Fas-activated serine/threonine kinase isoform 4
CTSL_P264_R	0.2959	2.261	0.132668	1514	CTSL	cg20035138	cathepsin L preproprotein
E2F5_P516_R	0.2945	3.316	0.0686086	1875	E2F5	cg04207142	E2F transcription factor 5
SERPINA5_E69_F	0.2886	2.46	0.116779	5104	SERPINA5	cg08764227	serine (or cysteine) proteinase inhibitor, clade A (alpha-1 antiproteinase, antitrypsin), member 5
SNURF_P2_R	0.2869	1.824	0.176838	8926	SNURF	cg17916021	SNRPN upstream reading frame protein
MST1R_P87_R	0.2864	2.915	0.0877594	4486	MST1R	cg01709977	macrophage stimulating 1 receptor
DNMT2_P199_F	0.2839	2.69	0.10098	1787	DNMT2	cg19579782	DNA methyltransferase 2 isoform a
TRIP6_P1090_F	0.2825	2.239	0.134568	7205	TRIP6	cg09357642	thyroid hormone receptor interactor 6
TMEFF1_P626_R	0.2805	2.122	0.145197	8577	TMEFF1	cg20925051	transmembrane protein with EGF-like and two follistatin-like domains 1
PTHR1_P258_F	0.2801	1.379	0.240272	5745	PTHR1	cg13804333	parathyroid hormone receptor 1 precursor
SFRP1_P157_F	0.2796	1.65	0.198959	6422	SFRP1	cg15881237	secreted frizzled-related protein 1
TSP50_E21_R	0.2787	2.131	0.144347	29122	TSP50	cg07522405	testes-specific protease 50
AATK_P709_R	0.2776	2.559	0.109668	9625	AATK	cg02979355	apoptosis-associated tyrosine kinase
CD82_P557_R	0.277	1.888	0.169428	3732	CD82	cg24700286	CD82 antigen isoform 1
IGF1_E394_F	0.2756	1.423	0.23291	3479	IGF1	cg17084217	insulin-like growth factor 1 (somatomedin C)
USP29_P205_R	0.2725	2.098	0.147492	57663	USP29	cg25357752	ubiquitin specific protease 29
LTB4R_P163_F	0.2708	2.273	0.131645	1241	LTB4R	cg14137885	leukotriene B4 receptor
IL10_P85_F	0.2691	2.741	0.0978035	3586	IL10	cg10978799	interleukin 10 precursor
MAPK4_E273_R	0.2681	1.865	0.172049	5596	MAPK4	cg21612229	mitogen-activated protein kinase 4
FGF1_P357_R	0.2664	2.423	0.119566	2246	FGF1	cg05353098	fibroblast growth factor 1 (acidic) isoform 2 precursor
DBC1_E204_F	0.2658	1.369	0.241984	1620	DBC1	cg06602847	deleted in bladder cancer 1
IGFBP2_P353_R	0.2631	1.968	0.16066	3485	IGFBP2	cg07828219	insulin-like growth factor binding protein 2, 36kDa
PXN_P308_F	0.2625	2.201	0.137921	5829	PXN	cg16785344	paxillin
HOXB13_E21_F	0.2607	1.802	0.179471	10481	HOXB13	cg21160992	homeo box B13
ID1_P880_F	0.2575	1.476	0.224401	3397	ID1	cg22503909	inhibitor of DNA binding 1 isoform a
TNK1_P221_F	0.2564	2.058	0.151409	8711	TNK1	cg26000767	tyrosine kinase, non-receptor, 1
CD9_P585_R	0.2553	2.098	0.147492	928	CD9	cg19415774	CD9 antigen
PECAM1_E32_R	0.2477	1.658	0.197874	5175	PECAM1	cg12476586	platelet/endothelial cell adhesion molecule (CD31 antigen)
MPO_E302_R	0.2469	1.491	0.222061	4353	MPO	cg09421562	myeloperoxidase
CSF3R_P8_F	0.2466	1.379	0.240272	1441	CSF3R	cg00474419	colony stimulating factor 3 receptor isoform d precursor
FGFR4_P610_F	0.2465	2.186	0.139271	2264	FGFR4	cg13847825	fibroblast growth factor receptor 4 isoform 1 precursor
LRRK1_P834_F	0.2461	1.511	0.218987	79705	LRRK1	cg24824910	leucine-rich repeat kinase 1
IRF5_E101_F	0.246	0.911	0.339849	3663	IRF5	cg02343258	interferon regulatory factor 5 isoform b
IGFBP1_P12_R	0.2426	1.536	0.215214	3484	IGFBP1	cg00110785	insulin-like growth factor binding protein 1 isoform b precursor
EPHA2_P203_F	0.2413	1.768	0.18363	1969	EPHA2	cg15146752	ephrin receptor EphA2
PTCH2_E173_F	0.2394	1.962	0.1613	8643	PTCH2	cg02200417	patched 2
ZAP70_P220_R	0.2369	1.135	0.286711	7535	ZAP70	cg09006159	zeta-chain associated protein kinase 70kDa isoform 1
SGCE_E149_F	0.2364	1.388	0.238743	8910	SGCE	cg23616761	sarcoglycan, epsilon
ATP10A_P524_R	0.236	1.024	0.311572	57194	ATP10A	cg18939241	ATPase, Class V, type 10A
PDGFRA_E125_F	0.2337	1.544	0.214023	5156	PDGFRA	cg20629161	platelet-derived growth factor receptor alpha precursor
PEG10_P978_R	0.2333	1.76	0.184625	23089	PEG10	cg07861337	similar to paternally expressed 10
SPI1_P48_F	0.2277	1.65	0.198959	6688	SPI1	cg03565868	spleen focus forming virus (SFFV) proviral integration oncogene spi1
BCAP31_P1072_F	0.2268	1.715	0.190338	10134	BCAP31	cg08372952	B-cell receptor-associated protein 31
SERPINA5_P156_F	0.2264	1.497	0.221134	5104	SERPINA5	cg13984563	serine (or cysteine) proteinase inhibitor, clade A (alpha-1 antiproteinase, antitrypsin), member 5
TIE1_E66_R	0.2256	1.606	0.205055	7075	TIE1	cg19492156	tyrosine kinase with immunoglobulin-like and EGF-like domains 1
IPF1_P750_F	0.2226	1.353	0.244754	3651	IPF1	cg14584091	insulin promoter factor 1, homeodomain transcription factor
ERCC3_P1210_R	0.2225	1.512	0.218834	2071	ERCC3	cg13587811	excision repair cross-complementing rodent repair deficiency, complementation group 3
PDGFRA_P1429_F	0.222	0.694	0.404807	5156	PDGFRA	cg27645880	platelet-derived growth factor receptor alpha precursor
PLAGL1_P334_F	0.2169	1.023	0.311808	5325	PLAGL1	cg23460430	pleiomorphic adenoma gene-like 1 isoform 1
PPARG_P693_F	0.2167	1.181	0.277153	5468	PPARG	cg27051533	peroxisome proliferative activated receptor gamma isoform 1
GRB7_P160_R	0.2151	1.538	0.214916	2886	GRB7	cg08284496	growth factor receptor-bound protein 7
COMT_E401_F	0.2132	1.176	0.278172	1312	COMT	cg24164157	catechol-O-methyltransferase isoform S-COMT
HLA-DPA1_E35_R	0.2115	1.494	0.221597	3113	HLA-DPA1	cg09321817	major histocompatibility complex, class II, DP alpha 1 precursor
MBD2_P233_F	0.211	1.107	0.292735	8932	MBD2	cg15090185	methyl-CpG binding domain protein 2 isoform 1
TFDP1_P543_R	0.2108	1.186	0.276138	7027	TFDP1	cg03399232	transcription factor Dp-1
EPHA5_P66_F	0.209	1.276	0.258644	2044	EPHA5	cg02463418	ephrin receptor EphA5 isoform b
EPHA2_P340_R	0.2076	1.38	0.240101	1969	EPHA2	cg20350808	ephrin receptor EphA2
CSF3R_P472_F	0.2071	1.256	0.26241	1441	CSF3R	cg07285167	colony stimulating factor 3 receptor isoform d precursor
CTLA4_E176_R	0.2069	1.32	0.250592	1493	CTLA4	cg05074138	cytotoxic T-lymphocyte-associated protein 4
IGSF4C_E65_F	0.2066	1.288	0.256417	199731	IGSF4C	cg11412242	immunoglobulin superfamily, member 4C
SLC22A3_P528_F	0.2066	1.045	0.306661	6581	SLC22A3	cg23001073	solute carrier family 22 member 3
MMP3_P55_F	0.2063	1.601	0.205762	4314	MMP3	cg01026111	matrix metalloproteinase 3 preproprotein
PTPRH_E173_F	0.2054	1.241	0.265278	5794	PTPRH	cg09948821	protein tyrosine phosphatase, receptor type, H precursor
ZIM2_E110_F	0.2031	1.499	0.220825	23619	ZIM2	cg07746548	zinc finger, imprinted 2
TPEF_seq_44_S88_R	0.2029	1.1	0.294266	23671	TMEFF2	cg09698887	transmembrane protein with EGF-like and two follistatin-like domains 2
MUC1_E18_R	0.2018	1.099	0.294486	4582	MUC1	cg00265953	MUC1 mucin isoform 1 precursor
HLA-DOA_P594_F	0.2011	1.166	0.280225	3111	HLA-DOA	cg17313945	major histocompatibility complex, class II, DO alpha precursor
EPHB1_E202_R	0.1985	1.474	0.224716	2047	EPHB1	cg23448029	ephrin receptor EphB1 precursor
MCC_E23_R	0.1984	1.101	0.294047	4163	MCC	cg10599443	mutated in colorectal cancers
CHI3L2_E10_F	0.1968	0.975	0.323436	1117	CHI3L2	cg10045881	chitinase 3-like 2 isoform c
OSM_P188_F	0.1959	0.833	0.361406	5008	OSM	cg04546763	oncostatin M precursor
CD9_P504_F	0.1943	1.086	0.297359	928	CD9	cg01573484	CD9 antigen
S100A4_P194_R	0.1925	0.929	0.335123	6275	S100A4	cg13091627	S100 calcium-binding protein A4
MFAP4_P10_R	0.1923	0.633	0.426257	4239	MFAP4	cg07727884	microfibrillar-associated protein 4
PDGFB_P719_F	0.1922	1.254	0.26279	5155	PDGFB	cg10554007	platelet-derived growth factor beta isoform 1, preproprotein
CAV1_P169_F	0.1918	0.921	0.337213	857	CAV1	cg07838272	caveolin 1
CCR5_P630_R	0.1914	0.954	0.328703	1234	CCR5	cg21689024	chemokine (C-C motif) receptor 5
OPCML_E219_R	0.1912	1.135	0.286711	4978	OPCML	cg19151121	opioid binding protein/cell adhesion molecule-like isoform a preproprotein
WNT5A_E43_F	0.1912	0.824	0.364013	7474	WNT5A	cg16891776	wingless-type MMTV integration site family, member 5A precursor
ITGB4_P517_F	0.1883	0.948	0.330229	3691	ITGB4	cg24018755	integrin beta 4 isoform 1 precursor
HS3ST2_E145_R	0.1881	0.758	0.383955	9956	HS3ST2	cg22228897	heparan sulfate D-glucosaminyl 3-O-sulfotransferase 2
MMP9_E88_R	0.1837	0.962	0.326683	4318	MMP9	cg05437645	matrix metalloproteinase 9 preproprotein
POMC_P400_R	0.183	0.749	0.386793	5443	POMC	cg22632966	proopiomelanocortin
GNAS_P86_F	0.1822	0.828	0.362851	2778	GNAS	cg14432005	guanine nucleotide binding protein, alpha stimulating activity polypeptide 1 isoform d
NOTCH4_P938_F	0.1807	0.57	0.450259	4855	NOTCH4	cg05166027	notch4 preproprotein
PADI4_P1158_R	0.1797	0.753	0.385528	23569	PADI4	cg19159961	peptidyl arginine deiminase, type IV
NTRK2_P395_R	0.1791	1.05	0.305507	4915	NTRK2	cg07764593	neurotrophic tyrosine kinase, receptor, type 2 isoform e precursor
LMO2_E148_F	0.178	0.958	0.327691	4005	LMO2	cg22902574	LIM domain only 2
LOX_P313_R	0.1777	0.547	0.459546	4015	LOX	cg08623535	lysyl oxidase preproprotein
HPN_P374_R	0.176	0.546	0.459957	3249	HPN	cg03537100	hepsin (transmembrane protease, serine 1)
IL2_P607_R	0.1737	0.812	0.36753	3558	IL2	cg24372185	interleukin 2 precursor
EGF_E339_F	0.1736	1.098	0.294705	1950	EGF	cg02437921	epidermal growth factor (beta-urogastrone)
RYK_P493_F	0.1675	0.726	0.394183	6259	RYK	cg04318393	similar to RYK receptor-like tyrosine kinase isoform 2
ETS1_E253_R	0.1604	0.655	0.418331	2113	ETS1	cg14998713	v-ets erythroblastosis virus E26 oncogene homolog 1
SGCE_P250_R	0.1594	0.622	0.430305	8910	SGCE	cg26050163	sarcoglycan, epsilon
IL6_E168_F	0.1561	0.527	0.467871	3569	IL6	cg05401786	interleukin 6 (interferon, beta 2)
FZD9_P175_F	0.154	0.644	0.422266	8326	FZD9	cg01706139	frizzled 9
ZNF215_P129_R	0.154	0.764	0.38208	7762	ZNF215	cg01684596	zinc finger protein 215
RUNX3_E27_R	0.1536	0.777	0.37806	864	RUNX3	cg21368948	runt-related transcription factor 3 isoform 1
PITX2_E24_R	0.1529	0.666	0.41445	5308	PITX2	cg10692923	paired-like homeodomain transcription factor 2 isoform c
SERPINE1_P519_F	0.1487	0.569	0.450657	5054	SERPINE1	cg19722814	plasminogen activator inhibitor-1
DAPK1_E46_R	0.148	0.43	0.511989	1612	DAPK1	cg22630196	death-associated protein kinase 1
ESR1_P151_R	0.1474	0.639	0.424073	2099	ESR1	cg05171584	estrogen receptor 1
COL1A1_P5_F	0.1445	0.382	0.536535	1277	COL1A1	cg13069732	alpha 1 type I collagen preproprotein
IL17RB_E164_R	0.1431	0.485	0.486166	55540	IL17RB	cg26793386	interleukin 17B receptor isoform 1 precursor
MPO_P883_R	0.1426	0.444	0.505198	4353	MPO	cg24997501	myeloperoxidase
F2R_P839_F	0.1419	0.485	0.486166	2149	F2R	cg03231644	coagulation factor II receptor precursor
SNRPN_seq_18_S99_F	0.1403	0.577	0.447491	6638	SNRPN	cg10146073	small nuclear ribonucleoprotein polypeptide N
SLC5A5_E60_F	0.1399	0.561	0.453858	6528	SLC5A5	cg04997686	solute carrier family 5 (sodium iodide symporter), member 5
ITK_P114_F	0.1397	0.658	0.417267	3702	ITK	cg18953183	IL2-inducible T-cell kinase
PEG3_E496_F	0.1392	0.443	0.505678	5178	PEG3	cg07299214	paternally expressed 3
FLT3_E326_R	0.1385	0.512	0.474274	2322	FLT3	cg18969328	fms-related tyrosine kinase 3
CD34_P780_R	0.1375	0.436	0.509059	947	CD34	cg14637677	CD34 antigen isoform a
EPHA8_P256_F	0.1363	0.51	0.475139	2046	EPHA8	cg06991945	EPH receptor A8 isoform 1 precursor
HLA-DPB1_E2_R	0.1346	0.504	0.477748	3115	HLA-DPB1	cg12899649	major histocompatibility complex, class II, DP beta 1 precursor
IGFBP6_P328_R	0.1325	0.304	0.581386	3489	IGFBP6	cg00122038	insulin-like growth factor binding protein 6
NFKB1_P496_F	0.1316	0.403	0.525544	4790	NFKB1	cg24413435	nuclear factor kappa-B, subunit 1
GABRB3_P92_F	0.1304	0.415	0.519443	2562	GABRB3	cg16084228	gamma-aminobutyric acid (GABA) A receptor, beta 3 isoform 2 precursor
FGF9_P1404_F	0.1299	0.398	0.528124	2254	FGF9	cg18000242	fibroblast growth factor 9 precursor
BDNF_P259_R	0.1294	0.439	0.507606	627	BDNF	cg18882544	brain-derived neurotrophic factor isoform a preproprotein
SHH_E328_F	0.1287	0.578	0.447097	6469	SHH	cg02023134	sonic hedgehog preproprotein
PTPN6_P282_R	0.1263	0.394	0.530204	5777	PTPN6	cg15975802	protein tyrosine phosphatase, non-receptor type 6 isoform 2
STK11_P295_R	0.1263	0.383	0.536002	6794	STK11	cg12871083	serine/threonine protein kinase 11
IGFBP1_E48_R	0.1256	0.418	0.517937	3484	IGFBP1	cg20666158	insulin-like growth factor binding protein 1 isoform b precursor
PDGFA_P78_F	0.1248	0.499	0.47994	5154	PDGFA	cg26073791	platelet-derived growth factor alpha isoform 1
LIMK1_P709_R	0.1235	0.519	0.471269	3984	LIMK1	cg07053434	LIM domain kinase 1 isoform 1
IL1B_P829_F	0.1193	0.492	0.483037	3553	IL1B	cg14658384	interleukin 1, beta proprotein
SEMA3C_P642_F	0.119	0.361	0.547951	10512	SEMA3C	cg03445665	semaphorin 3C
HLF_E192_F	0.1188	0.324	0.569214	3131	HLF	cg05876326	hepatic leukemia factor
IL10_P348_F	0.1187	0.404	0.525031	3586	IL10	cg14180511	interleukin 10 precursor
MAP2K6_P297_R	0.1157	0.268	0.604677	5608	MAP2K6	cg23296889	mitogen-activated protein kinase kinase 6 isoform 1
SOX17_P287_R	0.1131	0.219	0.639803	64321	SOX17	cg19346665	SRY-box 17
MATK_P190_R	0.1088	0.202	0.653111	4145	MATK	cg21380287	megakaryocyte-associated tyrosine kinase isoform a
NEO1_P1067_F	0.1073	0.218	0.640568	4756	NEO1	cg11673424	neogenin homolog 1
CRIP1_P274_F	0.1059	0.299	0.58451	1396	CRIP1	cg05417129	cysteine-rich protein 1 (intestinal)
TNK1_P41_R	0.1051	0.38	0.537603	8711	TNK1	cg25335879	tyrosine kinase, non-receptor, 1
HLA-DQA2_E93_F	0.1037	0.392	0.53125	3118	HLA-DQA2	cg15869057	major histocompatibility complex, class II, DQ alpha 2
MAD2L1_E93_F	0.1033	0.283	0.594742	4085	MAD2L1	cg08483943	MAD2-like 1
SLIT2_P208_F	0.101	0.14	0.708281	9353	SLIT2	cg13875122	slit homolog 2
BMP4_P123_R	0.0965	0.262	0.608749	652	BMP4	cg26240298	bone morphogenetic protein 4 preproprotein
THPO_P585_R	0.0946	0.256	0.612882	7066	THPO	cg20482454	thrombopoietin isoform 2 precursor
EXT1_E197_F	0.0923	0.174	0.676581	2131	EXT1	cg27085164	exostosin 1
FAT_P973_R	0.0917	0.205	0.650715	2195	FAT	cg08953122	FAT tumor suppressor 1 precursor
RHOC_P536_F	0.0917	0.174	0.676581	389	RHOC	cg21975783	ras homolog gene family, member C
SEPT5_P441_F	0.0878	0.197	0.657153	5413	2009-09-05	cg11788728	septin 5 isoform 2
PGF_P320_F	0.0872	0.195	0.658787	5228	PGF	cg07464201	placental growth factor, vascular endothelial growth factor-related protein
GFAP_P1214_F	0.0822	0.194	0.659608	2670	GFAP	cg15193977	glial fibrillary acidic protein
MLF1_E243_F	0.0818	0.174	0.676581	4291	MLF1	cg11432768	myeloid leukemia factor 1
RARA_P1076_R	0.0814	0.172	0.67834	5914	RARA	cg23685453	retinoic acid receptor, alpha isoform a
SFTPB_P689_R	0.0795	0.165	0.684594	6439	SFTPB	cg26394380	surfactant, pulmonary-associated protein B
RBP1_E158_F	0.0784	0.157	0.691934	5947	RBP1	cg21141873	retinol binding protein 1, cellular
FLJ20712_P984_R	0.0778	0.085	0.770633	55025	FLJ20712	cg05794098	hypothetical protein LOC55025
NOTCH3_P198_R	0.0776	0.194	0.659608	4854	NOTCH3	cg17944161	Notch homolog 3
CEBPA_P706_F	0.0767	0.174	0.676581	1050	CEBPA	cg23071874	CCAAT/enhancer binding protein alpha
DSC2_E90_F	0.0758	0.138	0.710277	1824	DSC2	cg08156793	desmocollin 2 isoform Dsc2a preproprotein
MFAP4_P197_F	0.0756	0.194	0.659608	4239	MFAP4	cg10351914	microfibrillar-associated protein 4
KLF5_P13_F	0.0738	0.101	0.750633	688	KLF5	cg16541703	Kruppel-like factor 5
TAL1_P817_F	0.0707	0.119	0.730122	6886	TAL1	cg26891410	T-cell acute lymphocytic leukemia 1
CYP1B1_P212_F	0.0704	0.149	0.699493	1545	CYP1B1	cg07057636	cytochrome P450, family 1, subfamily B, polypeptide 1
GDF10_E39_F	0.0703	0.171	0.679225	2662	GDF10	cg16738009	growth differentiation factor 10 precursor
ADAMTS12_E52_R	0.0697	0.146	0.702388	81792	ADAMTS12	cg13887940	ADAM metallopeptidase with thrombospondin type 1 motif, 12 preproprotein
GUCY2D_P48_R	0.0655	0.098	0.754243	3000	GUCY2D	cg18094470	guanylate cyclase 2D, membrane (retina-specific)
SYK_P584_F	0.0644	0.094	0.759152	6850	SYK	cg06713470	spleen tyrosine kinase
NEU1_P745_F	0.062	0.101	0.750633	4758	NEU1	cg20383155	neuraminidase precursor
EPHX1_P22_F	0.0612	0.072	0.788447	2052	EPHX1	cg23096144	epoxide hydrolase 1, microsomal (xenobiotic)
EGR4_P479_F	0.061	0.088	0.766735	1961	EGR4	cg21111868	early growth response 4
CDH13_P88_F	0.0599	0.066	0.797252	1012	CDH13	cg08977371	cadherin 13 preproprotein
CCKBR_P361_R	0.0576	0.079	0.778657	887	CCKBR	cg10802353	cholecystokinin B receptor
ZNF215_P71_R	0.0576	0.09	0.764177	7762	ZNF215	cg17958423	zinc finger protein 215
TEK_P526_F	0.0572	0.088	0.766735	7010	TEK	cg04687350	TEK tyrosine kinase, endothelial
NQO1_P345_R	0.0568	0.058	0.809685	1728	NQO1	cg19194454	NAD(P)H menadione oxidoreductase 1, dioxin-inducible isoform c
EFNB3_E17_R	0.054	0.091	0.76291	1949	EFNB3	cg20221774	ephrin-B3 precursor
CSF1R_P73_F	0.0523	0.084	0.771948	1436	CSF1R	cg01875467	colony stimulating factor 1 receptor precursor
HLA-DRA_P132_R	0.0522	0.069	0.792798	3122	HLA-DRA	cg18576604	major histocompatibility complex, class II, DR alpha precursor
SPI1_E205_F	0.0482	0.076	0.782793	6688	SPI1	cg07675031	spleen focus forming virus (SFFV) proviral integration oncogene spi1
CD34_E20_R	0.0473	0.066	0.797252	947	CD34	cg19626977	CD34 antigen isoform a
IGFBP7_P297_F	0.044	0.046	0.830176	3490	IGFBP7	cg10799769	insulin-like growth factor binding protein 7
BAX_E281_R	0.0431	0.043	0.835725	581	BAX	cg04555391	BCL2-associated X protein isoform sigma
CSPG2_P82_R	0.0414	0.034	0.853707	1462	CSPG2	cg02861411	chondroitin sulfate proteoglycan 2 (versican)
GABRA5_E44_R	0.0371	0.036	0.849515	2558	GABRA5	cg17525249	gamma-aminobutyric acid (GABA) A receptor, alpha 5 precursor
FASTK_P257_F	0.0332	0.024	0.876885	10922	FASTK	cg01139039	Fas-activated serine/threonine kinase isoform 4
VAMP8_E7_F	0.0322	0.027	0.869482	8673	VAMP8	cg12542933	vesicle-associated membrane protein 8
GNAS_E58_F	0.032	0.036	0.849515	2778	GNAS	cg02859712	guanine nucleotide binding protein, alpha stimulating activity polypeptide 1 isoform d
FGF2_P229_F	0.0297	0.014	0.905813	2247	FGF2	cg03941587	fibroblast growth factor 2
DIO3_P90_F	0.0284	0.025	0.874367	1735	DIO3	cg25468490	deiodinase, iodothyronine, type III
PCTK1_E77_R	0.027	0.018	0.893273	5127	PCTK1	cg12064400	PCTAIRE protein kinase 1
B3GALT5_E246_R	0.0264	0.013	0.909224	10317	B3GALT5	cg11479877	UDP-Gal:betaGlcNAc beta 1,3-galactosyltransferase 5
AREG_P217_R	0.0213	0.013	0.909224	374	AREG	cg23375843	amphiregulin preproprotein
IGF2AS_E4_F	0.021	0.014	0.905813	51214	IGF2AS	cg16130058	insulin-like growth factor 2 antisense
CPA4_E20_F	0.0178	0.007	0.933322	51200	CPA4	cg01796223	carboxypeptidase A4 preproprotein
PYCARD_P150_F	0.0177	0.007	0.933322	29108	PYCARD	cg15468095	PYD and CARD domain containing isoform b
DNMT1_P100_R	0.0166	0.007	0.933322	1786	DNMT1	cg15043801	DNA (cytosine-5-)-methyltransferase 1
PCGF4_P760_R	0.0147	0.006	0.938258	648	PCGF4	cg26800126	polycomb group ring finger 4
MC2R_P1025_F	0.0144	0.006	0.938258	4158	MC2R	cg00358505	melanocortin 2 receptor
CHD2_P667_F	0.0043	0	1	1106	CHD2	cg17404310	chromodomain helicase DNA binding protein 2
RUNX1T1_E145_R	0.0031	0	1	862	RUNX1T1	cg07538339	acute myelogenous leukemia 1 translocation 1 protein isoform MTG8c
CASP10_E139_F	1.1818e-11	0	1	843	CASP10	cg20209903	caspase 10 isoform a preproprotein
FGFR2_P460_R	8.607e-12	0	1	2263	FGFR2	cg04640037	fibroblast growth factor receptor 2 isoform 12 precursor
CD34_P339_R	7.3246e-12	0	1	947	CD34	cg03583857	CD34 antigen isoform a
CYP1B1_E83_R	6.4387e-12	0	1	1545	CYP1B1	cg09991178	cytochrome P450, family 1, subfamily B, polypeptide 1
DLL1_P832_F	3.9315e-12	0	1	28514	DLL1	cg10810632	delta-like 1
UBA52_P293_R	3.171e-12	0	1	7311	UBA52	cg23146959	ubiquitin and ribosomal protein L40 precursor
BCL3_E71_F	2.6064e-12	0	1	602	BCL3	cg21016032	B-cell CLL/lymphoma 3
MTA1_P478_F	2.474e-12	0	1	9112	MTA1	cg21902921	metastasis associated protein
SEMA3B_E96_F	2.3732e-12	0	1	7869	SEMA3B	cg25047248	semaphorin 3B isoform 1 precursor
HS3ST2_P546_F	1.999e-12	0	1	9956	HS3ST2	cg23911889	heparan sulfate D-glucosaminyl 3-O-sulfotransferase 2
CDH1_P45_F	1.7555e-12	0	1	999	CDH1	cg18947377	cadherin 1, type 1 preproprotein
ITGB1_P451_F	1.677e-12	0	1	3688	ITGB1	cg03222924	integrin beta 1 isoform 1C-1 precursor
IL1RN_P93_R	1.6465e-12	0	1	3557	IL1RN	cg14497465	interleukin 1 receptor antagonist isoform 4
KCNQ1_E349_R	1.4853e-12	0	1	3784	KCNQ1	cg19576908	potassium voltage-gated channel, KQT-like subfamily, member 1 isoform 3
EPHB4_P313_R	1.3955e-12	0	1	2050	EPHB4	cg22614265	ephrin receptor EphB4 precursor
TP73_E155_F	1.3242e-12	0	1	7161	TP73	cg05300134	tumor protein p73
DUSP4_E61_F	1.282e-12	0	1	1846	DUSP4	cg13071058	dual specificity phosphatase 4 isoform 1
SPARC_E50_R	1.244e-12	0	1	6678	SPARC	cg03769306	secreted protein, acidic, cysteine-rich (osteonectin)
CDH13_E102_F	9.8498e-13	0	1	1012	CDH13	cg15047333	cadherin 13 preproprotein
IL8_P83_F	9.7388e-13	0	1	3576	IL8	cg18302652	interleukin 8 precursor
SLIT2_E111_R	9.3675e-13	0	1	9353	SLIT2	cg26860620	slit homolog 2
TFPI2_P152_R	7.6685e-13	0	1	7980	TFPI2	cg12005526	tissue factor pathway inhibitor 2
HLA-DOA_P191_R	6.6102e-13	0	1	3111	HLA-DOA	cg23794671	major histocompatibility complex, class II, DO alpha precursor
IRF7_E236_R	6.4542e-13	0	1	3665	IRF7	cg11519262	interferon regulatory factor 7 isoform b
P2RX7_E323_R	6.0593e-13	0	1	5027	P2RX7	cg10190173	purinergic receptor P2X7 isoform b
CDK6_E256_F	5.3177e-13	0	1	1021	CDK6	cg19493914	cyclin-dependent kinase 6
CDKN1C_P626_F	5.2043e-13	0	1	1028	CDKN1C	cg17511511	cyclin-dependent kinase inhibitor 1C
FHIT_E19_R	5.0146e-13	0	1	2272	FHIT	cg16465895	fragile histidine triad gene
EPHB4_E476_R	4.8921e-13	0	1	2050	EPHB4	cg23143416	ephrin receptor EphB4 precursor
LIF_P383_R	4.42e-13	0	1	3976	LIF	cg26721064	leukemia inhibitory factor (cholinergic differentiation factor)
TRAF4_P372_F	3.3848e-13	0	1	9618	TRAF4	cg23340501	TNF receptor-associated factor 4 isoform 2
BCL6_P248_R	3.3724e-13	0	1	604	BCL6	cg20717875	B-cell lymphoma 6 protein
MYCL1_P502_R	3.1312e-13	0	1	4610	MYCL1	cg27650434	l-myc-1 proto-oncogene isoform 1
NFKB2_P709_R	3.0997e-13	0	1	4791	NFKB2	cg23201134	nuclear factor of kappa light polypeptide gene enhancer in B-cells 2 (p49/p100)
MYLK_E132_R	3.0615e-13	0	1	4638	MYLK	cg07455270	myosin light chain kinase isoform 1
SYBL1_P349_F	2.9524e-13	0	1	6845	SYBL1	cg11419984	synaptobrevin-like 1
FRZB_E186_R	2.7196e-13	0	1	2487	FRZB	cg01872931	frizzled-related protein
AOC3_P890_R	2.6282e-13	0	1	8639	AOC3	cg14591538	amine oxidase, copper containing 3 precursor
EPO_P162_R	2.5596e-13	0	1	2056	EPO	cg18996250	erythropoietin precursor
WNT1_P79_R	2.5442e-13	0	1	7471	WNT1	cg08133093	wingless-type MMTV integration site family, member 1 precursor
RARRES1_P57_R	2.4964e-13	0	1	5918	RARRES1	cg12199224	retinoic acid receptor responder (tazarotene induced) 1 isoform 1
MAPK14_P327_R	2.3595e-13	0	1	1432	MAPK14	cg18213931	mitogen-activated protein kinase 14 isoform 3
IHH_P246_R	1.9622e-13	0	1	3549	IHH	cg06266124	Indian hedgehog homolog
MT1A_E13_R	1.8642e-13	0	1	4489	MT1A	cg26001009	metallothionein 1A
S100A4_E315_F	1.8641e-13	0	1	6275	S100A4	cg22502265	S100 calcium-binding protein A4
NOTCH3_E403_F	1.8034e-13	0	1	4854	NOTCH3	cg20969065	Notch homolog 3
CDKN2B_seq_50_S294_F	1.7567e-13	0	1	1030	CDKN2B	cg25030222	cyclin-dependent kinase inhibitor 2B isoform 1
SNURF_P78_F	1.7188e-13	0	1	8926	SNURF	cg15999943	SNRPN upstream reading frame protein
WRN_E57_F	1.6689e-13	0	1	7486	WRN	cg27071045	Werner syndrome protein
DHCR24_P652_R	1.6559e-13	0	1	1718	DHCR24	cg04974532	24-dehydrocholesterol reductase precursor
FLT1_P615_R	1.4714e-13	0	1	2321	FLT1	cg26282369	fms-related tyrosine kinase 1 (vascular endothelial growth factor/vascular permeability factor receptor)
KCNK4_P171_R	1.4708e-13	0	1	50801	KCNK4	cg25881850	potassium channel, subfamily K, member 4 isoform 1
IHH_E186_F	1.4248e-13	0	1	3549	IHH	cg27171516	Indian hedgehog homolog
PRSS1_P1249_R	1.4172e-13	0	1	5644	PRSS1	cg09471643	protease, serine, 1 preproprotein
APC_E117_R	1.3464e-13	0	1	324	APC	cg24136097	adenomatosis polyposis coli
CDH11_P354_R	1.2775e-13	0	1	1009	CDH11	cg13126606	cadherin 11, type 2 preproprotein
NGFR_E328_F	1.2543e-13	0	1	4804	NGFR	cg07426306	nerve growth factor receptor precursor
GRPR_P200_R	1.2133e-13	0	1	2925	GRPR	cg26196133	gastrin-releasing peptide receptor
PENK_P447_R	1.1986e-13	0	1	5179	PENK	cg07433146	proenkephalin
EPHA3_E156_R	1.1486e-13	0	1	2042	EPHA3	cg22619563	ephrin receptor EphA3 isoform a precursor
LMTK2_P1034_F	1.0322e-13	0	1	22853	LMTK2	cg09406250	lemur tyrosine kinase 2
THY1_P149_R	1.0309e-13	0	1	7070	THY1	cg18809507	Thy-1 cell surface antigen
C20orf47_P225_R	9.4295e-14	0	1	51614	ERGIC3	cg12630922	serologically defined breast cancer antigen 84 isoform b
NDN_E131_R	8.7355e-14	0	1	4692	NDN	cg10021600	necdin
CDKN2B_E220_F	7.6319e-14	0	1	1030	CDKN2B	cg18731427	cyclin-dependent kinase inhibitor 2B isoform 1
SRC_E100_R	7.5875e-14	0	1	6714	SRC	cg05935845	proto-oncogene tyrosine-protein kinase SRC
HOXA9_P303_F	7.268e-14	0	1	3205	HOXA9	cg03715906	homeobox protein A9 isoform b
GJB2_P791_R	6.7582e-14	0	1	2706	GJB2	cg20193013	gap junction protein, beta 2, 26kDa (connexin 26)
GAS7_P622_R	6.7477e-14	0	1	8522	GAS7	cg10250043	growth arrest-specific 7 isoform a
p16_seq_47_S85_F	6.684e-14	0	1	1029	CDKN2A	cg17449661	cyclin-dependent kinase inhibitor 2A isoform 4
PLAGL1_E68_R	6.4988e-14	0	1	5325	PLAGL1	cg12757684	pleiomorphic adenoma gene-like 1 isoform 1
TNC_P198_F	5.4825e-14	0	1	3371	TNC	cg22480835	tenascin C (hexabrachion)
YES1_P600_F	5.4443e-14	0	1	7525	YES1	cg02999287	viral oncogene yes-1 homolog 1
CDK2_P330_R	4.5851e-14	0	1	1017	CDK2	cg01221216	cyclin-dependent kinase 2 isoform 2
DKFZP564O0823_P386_F	4.0459e-14	0	1	25849	DKFZP564O0823	cg22860750	DKFZP564O0823 protein
PECAM1_P135_F	3.8469e-14	0	1	5175	PECAM1	cg05359956	platelet/endothelial cell adhesion molecule (CD31 antigen)
ICAM1_E242_F	3.6931e-14	0	1	3383	ICAM1	cg20539223	intercellular adhesion molecule 1 precursor
TMEFF1_P234_F	3.5306e-14	0	1	8577	TMEFF1	cg24890679	transmembrane protein with EGF-like and two follistatin-like domains 1
HOXC6_P456_R	1.6184e-14	0	1	3223	HOXC6	cg02491017	homeobox C6 isoform 2
IPF1_P234_F	1.4127e-14	0	1	3651	IPF1	cg20815612	insulin promoter factor 1, homeodomain transcription factor
WNT10B_P823_R	1.1871e-14	0	1	7480	WNT10B	cg23890019	wingless-type MMTV integration site family, member 10B precursor
SEMA3A_P658_R	1.1479e-14	0	1	10371	SEMA3A	cg00927350	semaphorin 3A
HCK_P46_R	1.1321e-14	0	1	3055	HCK	cg15382497	hemopoietic cell kinase isoform p61HCK
STAT5A_E42_F	1.1005e-14	0	1	6776	STAT5A	cg18292634	signal transducer and activator of transcription 5A
GLI3_P453_R	8.749e-15	0	1	2737	GLI3	cg23194824	GLI-Kruppel family member GLI3
AATK_P519_R	4.4055e-15	0	1	9625	AATK	cg17279079	apoptosis-associated tyrosine kinase
TES_P182_F	2.6262e-15	0	1	26136	TES	cg00626984	testin isoform 1
CD86_P3_F	9.77e-16	0	1	942	CD86	cg01878435	CD86 antigen isoform 2 precursor
ALPL_P433_F	8.2989e-16	0	1	249	ALPL	cg23352747	tissue non-specific alkaline phosphatase precursor
MCAM_P265_R	3.0195e-16	0	1	4162	MCAM	cg19017850	melanoma cell adhesion molecule
