# Supplementary material for: The Relationship of DNA Methylation with Age, Gender and Genotype in Twins and Healthy Controls
Source: PLoS One. 2009 Aug 26;4(8):e6767. doi: 10.1371/journal.pone.0006767 (PMC2747671; doi:10.1371/journal.pone.0006767)
Supplement: Table S5 — Probe IDs (1.09 MB XLS) [file pone.0006767.s005.xls]

## Sheet: S1_Methykation_assay
Acc.Ver	GI	Transcript-Length	CDS-Length	Chr_No	Cyto_Map	State	Gene_Symbol	Synonyms	Protein_Id	Product	gene-Note	CDS-Note	GO_Component	GO_Function	GO_Process	PubMed_Id	N_PubMed	MIM_Id	GENE_Id
XM_001128317.1	GI:113427081	5843	4206	17	.	MODEL REFSEQ	AATK	.	XP_001128317.1	similar to apoptosis-associated tyrosine kinase	Derived by automated computational analysis using gene prediction method: GNOMON. Supporting evidence includes similarity to: 2 mRNAs, 80 ESTs, 1 Protein	.	.	.	.	.	0	.	GeneID:9625
NM_005502.2	GI:21536375	10412	6786	9	9q31.1	REVIEWED REFSEQ	ABCA1	TGD;ABC1;CERP;ABC-1;HDLDT1;FLJ14958	NP_005493.2	ATP-binding cassette, sub-family A member 1	ATP-binding cassette, sub-family A (ABC1), member 1; synonyms: TGD, ABC1, CERP, ABC-1, HDLDT1, FLJ14958	cholesterol efflux regulatory protein; ATP-binding cassette 1; high density lipoprotein deficiency, Tangier type, 1; membrane-bound; ATP binding cassette transporter 1; ATP-binding cassette transporter-1	integral to plasma membrane; membrane; membrane fraction [pmid 10431236]	anion transporter activity [pmid 9006906]; ATP binding; ATPase activity; nucleotide binding; protein binding [pmid 16192269]; sterol transporter activity [pmid 10431236]	cholesterol metabolism; lipid metabolism; steroid metabolism; transport [pmid 10431236]	PMID:16709568;PMID:16596262;PMID:16500904;PMID:16505586;PMID:16855366;PMID:10092505;PMID:9731541;PMID:9006906;PMID:7766993;PMID:8088782	10	MIM:600046	GeneID:19
NM_000927.3	GI:42741658	4872	3843	7	7q21.1	REVIEWED REFSEQ	ABCB1	CLCS;MDR1;P-gp;PGY1;ABC20;CD243;GP170	NP_000918.2	ATP-binding cassette sub-family B member 1	ATP-binding cassette, sub-family B (MDR/TAP), member 1; synonyms: CLCS, MDR1, P-gp, PGY1, ABC20, CD243, GP170	multidrug resistance 1; P glycoprotein 1; doxorubicin resistance; colchicin sensitivity; P-glycoprotein 1	cell surface [pmid 12493773]; integral to membrane [pmid 3768958]; membrane; membrane fraction [pmid 3022150]	ATP binding [pmid 3768958]; ATPase activity; hydrolase activity; nucleotide binding; transporter activity [pmid 3022150]; xenobiotic-transporting ATPase activity	response to drug [pmid 3022150]; transport [pmid 3022150]	PMID:17049058;PMID:17062699;PMID:16969296;PMID:16953664;PMID:17033200;PMID:1360409;PMID:1976255;PMID:1972623;PMID:1967175;PMID:2568832	10	MIM:171050	GeneID:5243
NM_018850.2	GI:112380624	3826	3699	7	7q21.1	REVIEWED REFSEQ	ABCB4	MDR3;PGY3;ABC21;MDR2/3;PFIC-3	NP_061338.1	ATP-binding cassette, subfamily B, member 4 isoform C	ATP-binding cassette, sub-family B (MDR/TAP), member 4; synonyms: MDR3, PGY3, ABC21, MDR2/3, PFIC-3	isoform C is encoded by transcript variant C; multiple drug resistance 3; P-glycoprotein-3/multiple drug resistance-3; P glycoprotein 3/multiple drug resistance 3; multidrug resistance protein 3	integral to membrane; integral to plasma membrane [pmid 7912658]; membrane; membrane fraction [pmid 7912658]	ATP binding; ATPase activity; ATPase activity, coupled to transmembrane movement of substances; hydrolase activity; nucleotide binding; xenobiotic-transporting ATPase activity	lipid metabolism [pmid 7912658]; response to drug [pmid 7912658]; response to xenobiotic stimulus [pmid 7893760]; transport [pmid 8106172]	PMID:16854530;PMID:16890614;PMID:15258199;PMID:15159385;PMID:15077010;PMID:7734012;PMID:2002063;PMID:2906314;PMID:2892668;PMID:3477522	10	MIM:171060	GeneID:5244
NM_000443.3	GI:112380625	3967	3840	7	7q21.1	REVIEWED REFSEQ	ABCB4	MDR3;PGY3;ABC21;MDR2/3;PFIC-3	NP_000434.1	ATP-binding cassette, subfamily B, member 4 isoform A	ATP-binding cassette, sub-family B (MDR/TAP), member 4; synonyms: MDR3, PGY3, ABC21, MDR2/3, PFIC-3	isoform A is encoded by transcript variant A; multiple drug resistance 3; P-glycoprotein-3/multiple drug resistance-3; P glycoprotein 3/multiple drug resistance 3; multidrug resistance protein 3	integral to membrane; integral to plasma membrane [pmid 7912658]; membrane; membrane fraction [pmid 7912658]	ATP binding; ATPase activity; ATPase activity, coupled to transmembrane movement of substances; hydrolase activity; nucleotide binding; xenobiotic-transporting ATPase activity	lipid metabolism [pmid 7912658]; response to drug [pmid 7912658]; response to xenobiotic stimulus [pmid 7893760]; transport [pmid 8106172]	PMID:16854530;PMID:16890614;PMID:15258199;PMID:15159385;PMID:15077010;PMID:7734012;PMID:2002063;PMID:2906314;PMID:2892668;PMID:3477522	10	MIM:171060	GeneID:5244
NM_018849.2	GI:112380626	3988	3861	7	7q21.1	REVIEWED REFSEQ	ABCB4	MDR3;PGY3;ABC21;MDR2/3;PFIC-3	NP_061337.1	ATP-binding cassette, subfamily B, member 4 isoform B	ATP-binding cassette, sub-family B (MDR/TAP), member 4; synonyms: MDR3, PGY3, ABC21, MDR2/3, PFIC-3	isoform B is encoded by transcript variant B; multiple drug resistance 3; P-glycoprotein-3/multiple drug resistance-3; P glycoprotein 3/multiple drug resistance 3; multidrug resistance protein 3	integral to membrane; integral to plasma membrane [pmid 7912658]; membrane; membrane fraction [pmid 7912658]	ATP binding; ATPase activity; ATPase activity, coupled to transmembrane movement of substances; hydrolase activity; nucleotide binding; xenobiotic-transporting ATPase activity	lipid metabolism [pmid 7912658]; response to drug [pmid 7912658]; response to xenobiotic stimulus [pmid 7893760]; transport [pmid 8106172]	PMID:16854530;PMID:16890614;PMID:15258199;PMID:15159385;PMID:15077010;PMID:7734012;PMID:2002063;PMID:2906314;PMID:2892668;PMID:3477522	10	MIM:171060	GeneID:5244
NM_000392.1	GI:4557480	4868	4638	10	10q24	REVIEWED REFSEQ	ABCC2	DJS;MRP2;cMRP;ABC30;CMOAT;KIAA1010	NP_000383.1	ATP-binding cassette, sub-family C (CFTR/MRP), member 2	ATP-binding cassette, sub-family C (CFTR/MRP), member 2; synonyms: DJS, MRP2, cMRP, ABC30, CMOAT, KIAA1010	canalicular multispecific organic anion transporter	integral to plasma membrane [pmid 7559771]; membrane	ATP binding; ATPase activity; ATPase activity, coupled to transmembrane movement of substances [pmid 7559771]; nucleotide binding; organic anion transporter activity [pmid 7559771]; transporter activity	transport [pmid 7559771]	PMID:17060857;PMID:16672223;PMID:16426233;PMID:16041239;PMID:15922475;PMID:9185779;PMID:9284939;PMID:8797578;PMID:8662992;PMID:7559771	10	MIM:601107	GeneID:1244
NM_005688.2	GI:66529004	5851	4314	3	3q27	REVIEWED REFSEQ	ABCC5	MRP5;SMRP;ABC33;MOATC;MOAT-C;pABC11;EST277145;DKFZp686C1782	NP_005679.2	ATP-binding cassette, sub-family C, member 5 isoform 1	ATP-binding cassette, sub-family C (CFTR/MRP), member 5; synonyms: MRP5, SMRP, ABC33, MOATC, MOAT-C, pABC11, EST277145, DKFZp686C1782	isoform 1 is encoded by transcript variant 1; canalicular multispecific organic anion transporter C	integral to membrane; integral to plasma membrane [pmid 9827529]; membrane; membrane fraction [pmid 15297306]	ATP binding [pmid 9325169]; ATPase activity; ATPase activity, coupled to transmembrane movement of substances; multidrug transporter activity; nucleotide binding; organic anion transporter activity [pmid 9827529]	transport [pmid 9827529]	PMID:16156793;PMID:15688370;PMID:15861033;PMID:15631998;PMID:15297306;PMID:10340910;PMID:9827529;PMID:9325169;PMID:9270026;PMID:8894702	10	MIM:605251	GeneID:10057
NM_001023587.1	GI:66529092	2007	627	3	3q27	REVIEWED REFSEQ	ABCC5	MRP5;SMRP;ABC33;MOATC;MOAT-C;pABC11;EST277145;DKFZp686C1782	NP_001018881.1	ATP-binding cassette, sub-family C, member 5 isoform 2	ATP-binding cassette, sub-family C (CFTR/MRP), member 5; synonyms: MRP5, SMRP, ABC33, MOATC, MOAT-C, pABC11, EST277145, DKFZp686C1782	isoform 2 is encoded by transcript variant 2; canalicular multispecific organic anion transporter C	integral to membrane; integral to plasma membrane [pmid 9827529]; membrane; membrane fraction [pmid 15297306]	ATP binding [pmid 9325169]; ATPase activity; ATPase activity, coupled to transmembrane movement of substances; multidrug transporter activity; nucleotide binding; organic anion transporter activity [pmid 9827529]	transport [pmid 9827529]	PMID:16156793;PMID:15688370;PMID:15861033;PMID:15631998;PMID:15297306;PMID:10340910;PMID:9827529;PMID:9325169;PMID:9270026;PMID:8894702	10	MIM:605251	GeneID:10057
NM_004827.2	GI:62526032	4445	1968	4	4q22	REVIEWED REFSEQ	ABCG2	MRX;MXR;ABCP;BCRP;BMDP;MXR1;ABC15;BCRP1;CDw338;EST157481;MGC102821	NP_004818.2	ATP-binding cassette, sub-family G, member 2	ATP-binding cassette, sub-family G (WHITE), member 2; synonyms: MRX, MXR, ABCP, BCRP, BMDP, MXR1, ABC15, BCRP1, CDw338, EST157481, MGC102821	breast cancer resistance protein; placenta specific MDR protein; mitoxantrone resistance protein; ATP-binding cassette sub-family G (WHITE) member 2; ABC transporter; ATP-binding cassette transporter G2	integral to membrane [pmid 9850061]; membrane	ATP binding [pmid 9850061]; ATPase activity; nucleotide binding; transporter activity [pmid 9850061] [pmid 9861027]; xenobiotic-transporting ATPase activity [pmid 9861027]	response to drug [pmid 9861027]; transport [pmid 9850061]	PMID:16847575;PMID:16815914;PMID:16704962;PMID:16707421;PMID:16749862;PMID:10070941;PMID:9892175;PMID:9861027;PMID:9850061;PMID:8894702	10	MIM:603756	GeneID:9429
NM_005157.3	GI:62362413	5384	3393	9	9q34.1	REVIEWED REFSEQ	ABL1	ABL;JTK7;p150;c-ABL;v-abl	NP_005148.2	v-abl Abelson murine leukemia viral oncogene homolog 1 isoform a	v-abl Abelson murine leukemia viral oncogene homolog 1; synonyms: ABL, JTK7, p150, c-ABL, v-abl	isoform a is encoded by transcript variant a; Abelson murine leukemia viral (v-abl) oncogene homolog 1; proto-oncogene tyrosine-protein kinase ABL1; bcr/c-abl oncogene protein	nucleus [pmid 8242749]	ATP binding; DNA binding [pmid 8242749]; nucleotide binding; protein C-terminus binding [pmid 11971963]; protein-tyrosine kinase activity [pmid 10391249]; transferase activity	DNA damage response, signal transduction resulting in induction of apoptosis [pmid 10391249]; intracellular signaling cascade; mismatch repair [pmid 10391249]; protein amino acid phosphorylation; regulation of progression through cell cycle [pmid 8242749]; regulation of transcription, DNA-dependent [pmid 8242749]; S-phase-specific transcription in mitotic cell cycle [pmid 8242749]	PMID:16912036;PMID:16867995;PMID:16678104;PMID:16636310;PMID:16543148;PMID:1383690;PMID:1379745;PMID:1538749;PMID:1868241;PMID:1857987	10	MIM:189980	GeneID:25
NM_007313.2	GI:62362411	5881	3450	9	9q34.1	REVIEWED REFSEQ	ABL1	ABL;JTK7;p150;c-ABL;v-abl	NP_009297.2	v-abl Abelson murine leukemia viral oncogene homolog 1 isoform b	v-abl Abelson murine leukemia viral oncogene homolog 1; synonyms: ABL, JTK7, p150, c-ABL, v-abl	isoform b is encoded by transcript variant b; Abelson murine leukemia viral (v-abl) oncogene homolog 1; proto-oncogene tyrosine-protein kinase ABL1; bcr/c-abl oncogene protein	nucleus [pmid 8242749]	ATP binding; DNA binding [pmid 8242749]; nucleotide binding; protein C-terminus binding [pmid 11971963]; protein-tyrosine kinase activity [pmid 10391249]; transferase activity	DNA damage response, signal transduction resulting in induction of apoptosis [pmid 10391249]; intracellular signaling cascade; mismatch repair [pmid 10391249]; protein amino acid phosphorylation; regulation of progression through cell cycle [pmid 8242749]; regulation of transcription, DNA-dependent [pmid 8242749]; S-phase-specific transcription in mitotic cell cycle [pmid 8242749]	PMID:16912036;PMID:16867995;PMID:16678104;PMID:16636310;PMID:16543148;PMID:1383690;PMID:1379745;PMID:1538749;PMID:1868241;PMID:1857987	10	MIM:189980	GeneID:25
NM_005158.2	GI:6382059	3543	3441	1	1q24-q25	REVIEWED REFSEQ	ABL2	ARG;ABLL	NP_005149.2	v-abl Abelson murine leukemia viral oncogene homolog 2 isoform a	v-abl Abelson murine leukemia viral oncogene homolog 2 (arg, Abelson-related gene); synonyms: ARG, ABLL	isoform a is encoded by transcript variant a; Abelson murine leukemia viral (v-abl) oncogene homolog 2; Abelson-related gene	cytoplasm; phosphoinositide 3-kinase complex	ATP binding; nucleotide binding; phosphoinositide 3-kinase regulator activity; protein-tyrosine kinase activity; transferase activity	intracellular signaling cascade; protein amino acid phosphorylation	PMID:16678104;PMID:15886098;PMID:15729383;PMID:15679048;PMID:12950161;PMID:8875975;PMID:8700546;PMID:1383690;PMID:2198571;PMID:3787260	10	MIM:164690	GeneID:27
NM_007314.1	GI:6382061	3849	3549	1	1q24-q25	REVIEWED REFSEQ	ABL2	ARG;ABLL	NP_009298.1	v-abl Abelson murine leukemia viral oncogene homolog 2 isoform b	v-abl Abelson murine leukemia viral oncogene homolog 2 (arg, Abelson-related gene); synonyms: ARG, ABLL	isoform b is encoded by transcript variant b; Abelson murine leukemia viral (v-abl) oncogene homolog 2; Abelson-related gene	cytoplasm; phosphoinositide 3-kinase complex	ATP binding; nucleotide binding; phosphoinositide 3-kinase regulator activity; protein-tyrosine kinase activity; transferase activity	intracellular signaling cascade; protein amino acid phosphorylation	PMID:16678104;PMID:15886098;PMID:15729383;PMID:15679048;PMID:12950161;PMID:8875975;PMID:8700546;PMID:1383690;PMID:2198571;PMID:3787260	10	MIM:164690	GeneID:27
NM_020469.2	GI:58331215	1580	1065	9	9q34.1-q34.2	VALIDATED REFSEQ	ABO	GTB;NAGAT;A3GALNT;A3GALT1	NP_065202.2	ABO blood group (transferase A, alpha 1-3-N-acetylgalactosaminyltransferase; transferase B, alpha 1-3-galactosyltransferase)	ABO blood group (transferase A, alpha 1-3-N-acetylgalactosaminyltransferase; transferase B, alpha 1-3-galactosyltransferase); synonyms: GTB, NAGAT, A3GALNT, A3GALT1	histo-blood group A2 transferase; histo-blood group protein; alpha-3-galactosyltransferase; A1-specific alpha 1->3 N-acetylgalactosaminyltransferase; A3-specific alpha 1->3 N-acetylgalactosaminyltransferase; histo-blood group ABO protein; Ax transferase; glycosyltransferase; Ax-specific alpha 1->3 N-acetylgalactosaminyltransferase; cis-AB-specific alpha 1->3 N-acetylgalactosaminyltransferase; B3-…	extracellular region; integral to Golgi membrane; integral to membrane; membrane	fucosylgalactoside 3-alpha-galactosyltransferase activity; glycoprotein-fucosylgalactoside alpha-N-acetylgalactosaminyltransferase activity; manganese ion binding; metal ion binding; transferase activity, transferring hexosyl groups	biosynthesis; carbohydrate metabolism; protein amino acid glycosylation	PMID:16631357;PMID:16871363;PMID:16239542;PMID:16181218;PMID:15987364;PMID:1429528;PMID:1520322;PMID:2104827;PMID:618875;PMID:184030	10	MIM:110300	GeneID:28
NM_001615.3	GI:63054873	1345	1131	2	2p13.1	REVIEWED REFSEQ	ACTG2	ACT;ACTE;ACTA3;ACTL3;ACTSG	NP_001606.1	actin, gamma 2 propeptide	actin, gamma 2, smooth muscle, enteric; synonyms: ACT, ACTE, ACTA3, ACTL3, ACTSG	alpha-actin 3; smooth muscle gamma actin; actin-like protein	actin filament; cytoskeleton	ATP binding; nucleotide binding; protein binding; structural constituent of cytoskeleton	.	PMID:15862967;PMID:12612070;PMID:12450213;PMID:10655297;PMID:8530021;PMID:7759108;PMID:1710027;PMID:1673027;PMID:2377475;PMID:2377475	10	MIM:102545	GeneID:72
NM_001105.2	GI:10862690	2952	1530	2	2q23-q24	REVIEWED REFSEQ	ACVR1	FOP;ALK2;SKR1;ACTRI;ACVRLK2	NP_001096.1	activin A type I receptor precursor	activin A receptor, type I; synonyms: FOP, ALK2, SKR1, ACTRI, ACVRLK2	hydroxyalkyl-protein kinase; activin A receptor, type II-like kinase 2	activin receptor complex [pmid 8242742]; membrane	activin binding [pmid 8242742]; activin receptor activity, type I [pmid 8242742]; ATP binding; magnesium ion binding; manganese ion binding; nucleotide binding; receptor activity; transferase activity; transforming growth factor beta binding [pmid 8242742]; transforming growth factor beta receptor activity	positive regulation of transcription [pmid 8242742]; protein amino acid phosphorylation; transforming growth factor beta receptor signaling pathway [pmid 8242742]	PMID:16642017;PMID:15761153;PMID:12651901;PMID:12702211;PMID:12065756;PMID:8006002;PMID:8248234;PMID:8242742;PMID:8397373;PMID:8389764	10	MIM:102576	GeneID:90
NM_020328.2	GI:33598911	1708	1464	12	12q13	REVIEWED REFSEQ	ACVR1B	ALK4;SKR2;ACTRIB;ACVRLK4	NP_064733.2	activin A type IB receptor isoform c precursor	activin A receptor, type IB; synonyms: ALK4, SKR2, ACTRIB, ACVRLK4	isoform c precursor is encoded by transcript variant 3; serine(threonine) protein kinase receptor R2; activin receptor-like kinase 4; activin A receptor, type II-like kinase 4	integral to plasma membrane [pmid 8397373]; membrane	ATP binding; magnesium ion binding; manganese ion binding; nucleotide binding; protein serine/threonine kinase activity; receptor activity; transferase activity; transforming growth factor beta receptor activity	protein amino acid phosphorylation; transmembrane receptor protein serine/threonine kinase signaling pathway [pmid 8397373]	PMID:15459392;PMID:15123686;PMID:15196700;PMID:14517293;PMID:12665502;PMID:8612709;PMID:8622651;PMID:8058741;PMID:8196624;PMID:8397373	10	MIM:601300	GeneID:91
NM_004302.3	GI:33598913	4540	1518	12	12q13	REVIEWED REFSEQ	ACVR1B	ALK4;SKR2;ACTRIB;ACVRLK4	NP_004293.1	activin A type IB receptor isoform a precursor	activin A receptor, type IB; synonyms: ALK4, SKR2, ACTRIB, ACVRLK4	isoform a precursor is encoded by transcript variant 1; serine(threonine) protein kinase receptor R2; activin receptor-like kinase 4; activin A receptor, type II-like kinase 4	integral to plasma membrane [pmid 8397373]; membrane	ATP binding; magnesium ion binding; manganese ion binding; nucleotide binding; protein serine/threonine kinase activity; receptor activity; transferase activity; transforming growth factor beta receptor activity	protein amino acid phosphorylation; transmembrane receptor protein serine/threonine kinase signaling pathway [pmid 8397373]	PMID:15459392;PMID:15123686;PMID:15196700;PMID:14517293;PMID:12665502;PMID:8612709;PMID:8622651;PMID:8058741;PMID:8196624;PMID:8397373	10	MIM:601300	GeneID:91
NM_020327.2	GI:33598909	1783	1431	12	12q13	REVIEWED REFSEQ	ACVR1B	ALK4;SKR2;ACTRIB;ACVRLK4	NP_064732.2	activin A type IB receptor isoform b precursor	activin A receptor, type IB; synonyms: ALK4, SKR2, ACTRIB, ACVRLK4	isoform b precursor is encoded by transcript variant 2; serine(threonine) protein kinase receptor R2; activin receptor-like kinase 4; activin A receptor, type II-like kinase 4	integral to plasma membrane [pmid 8397373]; membrane	ATP binding; magnesium ion binding; manganese ion binding; nucleotide binding; protein serine/threonine kinase activity; receptor activity; transferase activity; transforming growth factor beta receptor activity	protein amino acid phosphorylation; transmembrane receptor protein serine/threonine kinase signaling pathway [pmid 8397373]	PMID:15459392;PMID:15123686;PMID:15196700;PMID:14517293;PMID:12665502;PMID:8612709;PMID:8622651;PMID:8058741;PMID:8196624;PMID:8397373	10	MIM:601300	GeneID:91
NM_145259.1	GI:21687097	3267	1482	2	2q24.1	PROVISIONAL REFSEQ	ACVR1C	ALK7;ACVRLK7	NP_660302.1	activin A receptor, type IC	activin A receptor, type IC; synonyms: ALK7, ACVRLK7	activin receptor-like kinase 7	activin receptor complex [pmid 15531507]; integral to membrane; membrane	activin receptor activity, type I [pmid 12063393]; ATP binding [pmid 12063393]; magnesium ion binding; manganese ion binding; nucleotide binding; protein serine/threonine kinase activity; receptor activity; transferase activity; transforming growth factor beta receptor activity	cell differentiation [pmid 15531507]; protein amino acid phosphorylation [pmid 12063393]; regulation of apoptosis [pmid 15531507]	PMID:16603637;PMID:15531507;PMID:15150278;PMID:15107418;PMID:15196700;PMID:12606401;PMID:11485994;PMID:12063393	8	MIM:608981	GeneID:130399
NM_001106.3	GI:116734707	11373	1539	3	3p22	REVIEWED REFSEQ	ACVR2B	ActR-IIB;MGC116908	NP_001097.2	activin A type IIB receptor precursor	activin A receptor, type IIB; synonyms: ActR-IIB, MGC116908	activin A type IIB receptor	cell surface [pmid 12493773]; integral to plasma membrane [pmid 8161782]; membrane	ATP binding; magnesium ion binding; manganese ion binding; nucleotide binding; protein binding [pmid 11279102] [pmid 11279102]; receptor activity; receptor signaling protein serine/threonine kinase activity; transferase activity; transforming growth factor beta receptor activity	protein amino acid phosphorylation; transmembrane receptor protein serine/threonine kinase signaling pathway [pmid 8161782]	PMID:15451561;PMID:15342556;PMID:15123686;PMID:14738881;PMID:14517293;PMID:9202237;PMID:8702914;PMID:8612709;PMID:8622651;PMID:8161782	10	MIM:602730	GeneID:93
NM_030955.2	GI:51558723	4955	4785	5	5q35	REVIEWED REFSEQ	ADAMTS12	PRO4389	NP_112217.2	ADAM metallopeptidase with thrombospondin type 1 motif, 12 preproprotein	ADAM metallopeptidase with thrombospondin type 1 motif, 12; synonym: PRO4389	a disintegrin-like and metalloprotease (reprolysin type) with thrombospondin type 1 motif, 12	extracellular matrix (sensu Metazoa)	metal ion binding; metalloendopeptidase activity; zinc ion binding	proteolysis	PMID:16611630;PMID:12975309;PMID:11279086;PMID:11167130	4	MIM:606184	GeneID:81792
NM_001117.2	GI:10947062	1939	531	18	18p11	REVIEWED REFSEQ	ADCYAP1	PACAP;MGC126852	NP_001108.1	adenylate cyclase activating polypeptide precursor	adenylate cyclase activating polypeptide 1 (pituitary); synonyms: PACAP, MGC126852	.	extracellular region; soluble fraction [pmid 10698193]	hormone activity; neuropeptide hormone activity [pmid 2302217]	adenylate cyclase activation [pmid 1730060]; cell-cell signaling [pmid 2302217]; pregnancy [pmid 10698193]	PMID:16888207;PMID:16493055;PMID:16226889;PMID:16697281;PMID:16687279;PMID:8146174;PMID:1335692;PMID:1730060;PMID:1739432;PMID:2302217	10	MIM:102980	GeneID:116
NM_001025108.1	GI:68348715	8136	3756	2	2q11.2-q12	REVIEWED REFSEQ	AFF3	LAF4;MLLT2-like	NP_001020279.1	AF4/FMR2 family, member 3 isoform 2	AF4/FMR2 family, member 3; synonyms: LAF4, MLLT2-like	isoform 2 is encoded by transcript variant 2; MLLT2-related protein; lymphoid nuclear protein related to AF4; lymphoid nuclear protein 4	nucleus [pmid 8555498]	DNA binding	development [pmid 8555498]; regulation of transcription, DNA-dependent; transcription	PMID:15704140;PMID:12743608;PMID:12203795;PMID:8662235;PMID:8555498	5	MIM:601464	GeneID:3899
NM_002285.2	GI:68348713	8153	3681	2	2q11.2-q12	REVIEWED REFSEQ	AFF3	LAF4;MLLT2-like	NP_002276.2	AF4/FMR2 family, member 3 isoform 1	AF4/FMR2 family, member 3; synonyms: LAF4, MLLT2-like	isoform 1 is encoded by transcript variant 1; MLLT2-related protein; lymphoid nuclear protein related to AF4; lymphoid nuclear protein 4	nucleus [pmid 8555498]	DNA binding	development [pmid 8555498]; regulation of transcription, DNA-dependent; transcription	PMID:15704140;PMID:12743608;PMID:12203795;PMID:8662235;PMID:8555498	5	MIM:601464	GeneID:3899
NM_001134.1	GI:4501988	2032	1830	4	4q11-q13	REVIEWED REFSEQ	AFP	FETA;HPAFP	NP_001125.1	alpha-fetoprotein precursor	alpha-fetoprotein; synonyms: FETA, HPAFP	alpha-fetoglobulin; alpha-1-fetoprotein	extracellular region; extracellular space	carrier activity; copper ion binding; metal ion binding; nickel ion binding	immune response; transport	PMID:16882993;PMID:16869888;PMID:16203738;PMID:15906357;PMID:15993394;PMID:1371512;PMID:1703124;PMID:2445387;PMID:2436661;PMID:2474300;PMID:6085063	11	MIM:104150	GeneID:174
NM_009585.2	GI:14043067	2263	1080	3	3q21-q25	REVIEWED REFSEQ	AGTR1	AT1;AG2S;AT1B;AT2R1;HAT1R;AGTR1A;AGTR1B;AT2R1A;AT2R1B	NP_033611.1	angiotensin II receptor, type 1	angiotensin II receptor, type 1; synonyms: AT1, AG2S, AT1B, AT2R1, HAT1R, AGTR1A, AGTR1B, AT2R1A, AT2R1B	type-1B angiotensin II receptor; angiotensin receptor 1B	integral to plasma membrane [pmid 1378723]; plasma membrane [pmid 1378723]	angiotensin type II receptor activity [pmid 8135787]; bradykinin receptor activity; C-X-C chemokine receptor activity; receptor activity; rhodopsin-like receptor activity	circulation [pmid 8135787]; elevation of cytosolic calcium ion concentration [pmid 1567413]; fluid secretion; G-protein signaling, coupled to IP3 second messenger (phospholipase C activating) [pmid 1378723]; signal transduction	PMID:16787961;PMID:16998258;PMID:16923768;PMID:16911325;PMID:16805920;PMID:1378723;PMID:1508224;PMID:1567413;PMID:1550596;PMID:1543512	10	MIM:106165	GeneID:185
NM_031850.1	GI:14043063	2405	1080	3	3q21-q25	REVIEWED REFSEQ	AGTR1	AT1;AG2S;AT1B;AT2R1;HAT1R;AGTR1A;AGTR1B;AT2R1A;AT2R1B	NP_114038.1	angiotensin II receptor, type 1	angiotensin II receptor, type 1; synonyms: AT1, AG2S, AT1B, AT2R1, HAT1R, AGTR1A, AGTR1B, AT2R1A, AT2R1B	type-1B angiotensin II receptor; angiotensin receptor 1B	integral to plasma membrane [pmid 1378723]; plasma membrane [pmid 1378723]	angiotensin type II receptor activity [pmid 8135787]; bradykinin receptor activity; C-X-C chemokine receptor activity; receptor activity; rhodopsin-like receptor activity	circulation [pmid 8135787]; elevation of cytosolic calcium ion concentration [pmid 1567413]; fluid secretion; G-protein signaling, coupled to IP3 second messenger (phospholipase C activating) [pmid 1378723]; signal transduction	PMID:16787961;PMID:16998258;PMID:16923768;PMID:16911325;PMID:16805920;PMID:1378723;PMID:1508224;PMID:1567413;PMID:1550596;PMID:1543512	10	MIM:106165	GeneID:185
NM_000685.3	GI:14043060	2347	1080	3	3q21-q25	REVIEWED REFSEQ	AGTR1	AT1;AG2S;AT1B;AT2R1;HAT1R;AGTR1A;AGTR1B;AT2R1A;AT2R1B	NP_000676.1	angiotensin II receptor, type 1	angiotensin II receptor, type 1; synonyms: AT1, AG2S, AT1B, AT2R1, HAT1R, AGTR1A, AGTR1B, AT2R1A, AT2R1B	type-1B angiotensin II receptor; angiotensin receptor 1B	integral to plasma membrane [pmid 1378723]; plasma membrane [pmid 1378723]	angiotensin type II receptor activity [pmid 8135787]; bradykinin receptor activity; C-X-C chemokine receptor activity; receptor activity; rhodopsin-like receptor activity	circulation [pmid 8135787]; elevation of cytosolic calcium ion concentration [pmid 1567413]; fluid secretion; G-protein signaling, coupled to IP3 second messenger (phospholipase C activating) [pmid 1378723]; signal transduction	PMID:16787961;PMID:16998258;PMID:16923768;PMID:16911325;PMID:16805920;PMID:1378723;PMID:1508224;PMID:1567413;PMID:1550596;PMID:1543512	10	MIM:106165	GeneID:185
NM_004835.2	GI:14043061	2321	1080	3	3q21-q25	REVIEWED REFSEQ	AGTR1	AT1;AG2S;AT1B;AT2R1;HAT1R;AGTR1A;AGTR1B;AT2R1A;AT2R1B	NP_004826.2	angiotensin II receptor, type 1	angiotensin II receptor, type 1; synonyms: AT1, AG2S, AT1B, AT2R1, HAT1R, AGTR1A, AGTR1B, AT2R1A, AT2R1B	type-1B angiotensin II receptor; angiotensin receptor 1B	integral to plasma membrane [pmid 1378723]; plasma membrane [pmid 1378723]	angiotensin type II receptor activity [pmid 8135787]; bradykinin receptor activity; C-X-C chemokine receptor activity; receptor activity; rhodopsin-like receptor activity	circulation [pmid 8135787]; elevation of cytosolic calcium ion concentration [pmid 1567413]; fluid secretion; G-protein signaling, coupled to IP3 second messenger (phospholipase C activating) [pmid 1378723]; signal transduction	PMID:16787961;PMID:16998258;PMID:16923768;PMID:16911325;PMID:16805920;PMID:1378723;PMID:1508224;PMID:1567413;PMID:1550596;PMID:1543512	10	MIM:106165	GeneID:185
NM_032049.1	GI:14043065	2181	1080	3	3q21-q25	REVIEWED REFSEQ	AGTR1	AT1;AG2S;AT1B;AT2R1;HAT1R;AGTR1A;AGTR1B;AT2R1A;AT2R1B	NP_114438.1	angiotensin II receptor, type 1	angiotensin II receptor, type 1; synonyms: AT1, AG2S, AT1B, AT2R1, HAT1R, AGTR1A, AGTR1B, AT2R1A, AT2R1B	type-1B angiotensin II receptor; angiotensin receptor 1B	integral to plasma membrane [pmid 1378723]; plasma membrane [pmid 1378723]	angiotensin type II receptor activity [pmid 8135787]; bradykinin receptor activity; C-X-C chemokine receptor activity; receptor activity; rhodopsin-like receptor activity	circulation [pmid 8135787]; elevation of cytosolic calcium ion concentration [pmid 1567413]; fluid secretion; G-protein signaling, coupled to IP3 second messenger (phospholipase C activating) [pmid 1378723]; signal transduction	PMID:16787961;PMID:16998258;PMID:16923768;PMID:16911325;PMID:16805920;PMID:1378723;PMID:1508224;PMID:1567413;PMID:1550596;PMID:1543512	10	MIM:106165	GeneID:185
NM_000030.1	GI:4557288	1600	1179	2	2q36-q37	REVIEWED REFSEQ	AGXT	AGT;PH1;SPT;AGT1;SPAT;TLH6;AGXT1	NP_000021.1	alanine-glyoxylate aminotransferase	alanine-glyoxylate aminotransferase (oxalosis I; hyperoxaluria I; glycolicaciduria; serine-pyruvate aminotransferase); synonyms: AGT, PH1, SPT, AGT1, SPAT, TLH6, AGXT1	alanine-glyoxylate aminotransferase, liver-specific peroxisomal; serine-pyruvate aminotransferase; oxalosis I; primary hyperoxaluria type 1; L-alanine: glyoxylate aminotransferase 1	mitochondrion; peroxisome [pmid 1703535] [pmid 3709805]	alanine-glyoxylate transaminase activity [pmid 2363689]; protein binding [pmid 15911627]; protein homodimerization activity [pmid 12899834]; pyridoxal phosphate binding [pmid 15802217]; serine-pyruvate transaminase activity; transaminase activity; transferase activity	glyoxylate metabolism [pmid 3709805]; metabolism; protein targeting to peroxisome [pmid 1703535]	PMID:16912707;PMID:15911627;PMID:15961951;PMID:15802217;PMID:15365967;PMID:1301173;PMID:1349575;PMID:1961759;PMID:2039493;PMID:1703535	10	MIM:604285	GeneID:189
NM_001621.3	GI:86792459	5827	2547	7	7p15	REVIEWED REFSEQ	AHR	.	NP_001612.1	aryl hydrocarbon receptor	aryl hydrocarbon receptor	AH-receptor; aromatic hydrocarbon receptor	nucleus [pmid 10395741]	ligand-dependent nuclear receptor activity [pmid 10395741]; protein binding [pmid 10395741]; transcription factor activity [pmid 11782478]	apoptosis [pmid 12213388]; cell cycle [pmid 12213388]; regulation of transcription, DNA-dependent [pmid 10395741]; response to stress [pmid 7961644]; response to xenobiotic stimulus [pmid 7961644]; signal transduction; transcription from RNA polymerase II promoter [pmid 10395741]	PMID:17053541;PMID:16619036;PMID:16675542;PMID:16762319;PMID:16922649;PMID:7488247;PMID:7566098;PMID:7628454;PMID:7716743;PMID:7515333	10	MIM:600253	GeneID:196
NM_004833.1	GI:4757733	1485	1032	1	1q22	REVIEWED REFSEQ	AIM2	PYHIN4	NP_004824.1	absent in melanoma 2	absent in melanoma 2; synonym: PYHIN4	.	.	.	immune response [pmid 9242382]	PMID:16432157;PMID:15582594;PMID:15076139;PMID:10828447;PMID:9865494;PMID:9242382	6	MIM:604578	GeneID:9447
NM_005163.2	GI:62241010	3008	1443	14	14q32.32	REVIEWED REFSEQ	AKT1	PKB;RAC;PRKBA;MGC99656;RAC-ALPHA	NP_005154.2	v-akt murine thymoma viral oncogene homolog 1	v-akt murine thymoma viral oncogene homolog 1; synonyms: PKB, RAC, PRKBA, MGC99656, RAC-ALPHA	murine thymoma viral (v-akt) oncogene homolog-1; rac protein kinase alpha; protein kinase B; RAC-alpha serine/threonine-protein kinase	cytoplasm; nucleus	ATP binding; identical protein binding [pmid 7891724]; nucleotide binding; protein kinase activity; receptor signaling protein serine/threonine kinase activity; sugar porter activity; transferase activity	anti-apoptosis [pmid 10748004]; apoptosis; carbohydrate metabolism; G-protein coupled receptor protein signaling pathway [pmid 10570282]; glucose metabolism; glycogen biosynthesis; insulin receptor signaling pathway [pmid 8978681]; insulin-like growth factor receptor signaling pathway [pmid 8978681]; nitric oxide biosynthesis [pmid 10376602]; protein amino acid phosphorylation [pmid 11994271]; re…	PMID:17052453;PMID:16988010;PMID:16987250;PMID:16981720;PMID:16977260;PMID:1533586;PMID:1718748;PMID:1851997;PMID:3384441;PMID:3037531	10	MIM:164730	GeneID:207
NM_001014432.1	GI:62241014	2878	1443	14	14q32.32	REVIEWED REFSEQ	AKT1	PKB;RAC;PRKBA;MGC99656;RAC-ALPHA	NP_001014432.1	v-akt murine thymoma viral oncogene homolog 1	v-akt murine thymoma viral oncogene homolog 1; synonyms: PKB, RAC, PRKBA, MGC99656, RAC-ALPHA	murine thymoma viral (v-akt) oncogene homolog-1; rac protein kinase alpha; protein kinase B; RAC-alpha serine/threonine-protein kinase	cytoplasm; nucleus	ATP binding; identical protein binding [pmid 7891724]; nucleotide binding; protein kinase activity; receptor signaling protein serine/threonine kinase activity; sugar porter activity; transferase activity	anti-apoptosis [pmid 10748004]; apoptosis; carbohydrate metabolism; G-protein coupled receptor protein signaling pathway [pmid 10570282]; glucose metabolism; glycogen biosynthesis; insulin receptor signaling pathway [pmid 8978681]; insulin-like growth factor receptor signaling pathway [pmid 8978681]; nitric oxide biosynthesis [pmid 10376602]; protein amino acid phosphorylation [pmid 11994271]; re…	PMID:17052453;PMID:16988010;PMID:16987250;PMID:16981720;PMID:16977260;PMID:1533586;PMID:1718748;PMID:1851997;PMID:3384441;PMID:3037531	10	MIM:164730	GeneID:207
NM_001014431.1	GI:62241012	2794	1443	14	14q32.32	REVIEWED REFSEQ	AKT1	PKB;RAC;PRKBA;MGC99656;RAC-ALPHA	NP_001014431.1	v-akt murine thymoma viral oncogene homolog 1	v-akt murine thymoma viral oncogene homolog 1; synonyms: PKB, RAC, PRKBA, MGC99656, RAC-ALPHA	murine thymoma viral (v-akt) oncogene homolog-1; rac protein kinase alpha; protein kinase B; RAC-alpha serine/threonine-protein kinase	cytoplasm; nucleus	ATP binding; identical protein binding [pmid 7891724]; nucleotide binding; protein kinase activity; receptor signaling protein serine/threonine kinase activity; sugar porter activity; transferase activity	anti-apoptosis [pmid 10748004]; apoptosis; carbohydrate metabolism; G-protein coupled receptor protein signaling pathway [pmid 10570282]; glucose metabolism; glycogen biosynthesis; insulin receptor signaling pathway [pmid 8978681]; insulin-like growth factor receptor signaling pathway [pmid 8978681]; nitric oxide biosynthesis [pmid 10376602]; protein amino acid phosphorylation [pmid 11994271]; re…	PMID:17052453;PMID:16988010;PMID:16987250;PMID:16981720;PMID:16977260;PMID:1533586;PMID:1718748;PMID:1851997;PMID:3384441;PMID:3037531	10	MIM:164730	GeneID:207
NM_004304.3	GI:29029631	6222	4863	2	2p23	REVIEWED REFSEQ	ALK	CD246;TFG/ALK	NP_004295.2	anaplastic lymphoma kinase Ki-1	anaplastic lymphoma kinase (Ki-1); synonyms: CD246, TFG/ALK	ALK tyrosine kinase receptor precursor; CD246 antigen; TRK-fused gene-anaplastic lymphoma kinase fusion protein	integral to plasma membrane [pmid 9053841]; membrane	ATP binding; nucleotide binding; receptor activity; receptor signaling protein tyrosine kinase activity [pmid 9053841]; transferase activity; transmembrane receptor protein tyrosine kinase activity [pmid 9174053]	brain development [pmid 9053841]; nervous system development [pmid 11121404]; protein amino acid N-linked glycosylation [pmid 9174053]; protein amino acid phosphorylation; transmembrane receptor protein tyrosine kinase signaling pathway	PMID:16835382;PMID:16825495;PMID:16709933;PMID:16880530;PMID:16766651;PMID:9490693;PMID:9174053;PMID:9053841;PMID:8633037;PMID:8122112	10	MIM:105590	GeneID:238
NM_000697.1	GI:4502050	2335	1992	17	17p13.1	PROVISIONAL REFSEQ	ALOX12	LOG12;12-LOX	NP_000688.1	arachidonate 12-lipoxygenase	arachidonate 12-lipoxygenase; synonyms: LOG12, 12-LOX	12(S)-lipoxygenase; platelet-type 12-lipoxygenase	cytosol [pmid 15107407]; sarcolemma [pmid 15107407]	arachidonate 12-lipoxygenase activity [pmid 2217179] [pmid 2377602]; hepoxilin-epoxide hydrolase activity; iron ion binding; lipoxygenase activity; metal ion binding; oxidoreductase activity; potassium channel inhibitor activity	anti-apoptosis [pmid 15105833] [pmid 15305153]; arachidonic acid metabolism; cell motility [pmid 14669797]; electron transport; fatty acid oxidation [pmid 15111312]; leukotriene biosynthesis; negative regulation of cell volume; oxygen and reactive oxygen species metabolism [pmid 12858336]; positive regulation of cell adhesion [pmid 14669797]; positive regulation of cell growth [pmid 14767568]; po…	PMID:16788089;PMID:16638750;PMID:16482570;PMID:16598376;PMID:16514435;PMID:1447217;PMID:1570320;PMID:2244907;PMID:2217179;PMID:2377602	10	MIM:152391	GeneID:239
NM_000478.3	GI:116734716	2596	1575	1	1p36.1-p34	REVIEWED REFSEQ	ALPL	HOPS;TNAP;TNSALP;AP-TNAP;FLJ40094	NP_000469.3	tissue non-specific alkaline phosphatase precursor	alkaline phosphatase, liver/bone/kidney; synonyms: HOPS, TNAP, TNSALP, AP-TNAP, FLJ40094	alkaline phosphomonoesterase; glycerophosphatase; tissue-nonspecific ALP	integral to membrane; membrane	alkaline phosphatase activity; GPI anchor binding; hydrolase activity; magnesium ion binding; zinc ion binding	metabolism; ossification	PMID:16893177;PMID:16681433;PMID:15824850;PMID:15629439;PMID:15562030;PMID:1409720;PMID:2220817;PMID:2928120;PMID:3174660;PMID:3165380	10	MIM:171760	GeneID:249
NM_003734.2	GI:6806883	4040	2292	17	17q21	REVIEWED REFSEQ	AOC3	HPAO;SSAO;VAP1;VAP-1	NP_003725.1	amine oxidase, copper containing 3 precursor	amine oxidase, copper containing 3 (vascular adhesion protein 1); synonyms: HPAO, SSAO, VAP1, VAP-1	vascular adhesion protein 1; copper amine oxidase; semicarbazide-sensitive amine oxidase	cell surface [pmid 9653080]; integral to membrane [pmid 9653080]; plasma membrane [pmid 9653080]	amine oxidase activity [pmid 9653080]; calcium ion binding; copper ion binding [pmid 8972912]; oxidoreductase activity; protein binding; protein homodimerization activity [pmid 9653080]; quinone binding [pmid 9653080]	amine metabolism [pmid 8972912] [pmid 9653080]; cell adhesion [pmid 9653080]; electron transport [pmid 9653080]; inflammatory response [pmid 9653080]	PMID:17006978;PMID:16556889;PMID:16806498;PMID:16507887;PMID:16511016;PMID:12466139;PMID:12097405;PMID:9653080;PMID:8972912;PMID:1375396	10	MIM:603735	GeneID:8639
NM_001163.2	GI:22035547	3778	2514	9	9q13-q21.1	REVIEWED REFSEQ	APBA1	X11;X11A;MINT1;D9S411E;X11ALPHA	NP_001154.2	amyloid beta A4 precursor protein-binding, family A, member 1	amyloid beta (A4) precursor protein-binding, family A, member 1 (X11); synonyms: X11, X11A, MINT1, D9S411E, X11ALPHA	phosphotyrosine-binding/-interacting domain (PTB)-bearing protein; neuronal munc18-1-interacting protein 1; neuron-specific X11 protein; adaptor protein X11alpha	synaptic vesicle [pmid 9753324]	protein binding [pmid 8887653]	axon cargo transport [pmid 9822620]; cell adhesion [pmid 9753324]; intracellular protein transport [pmid 9614075]; nervous system development [pmid 9753324]; protein complex assembly [pmid 9614075] [pmid 9753324]; protein transport; synaptic transmission [pmid 9753324]	PMID:16413130;PMID:15699037;PMID:15563604;PMID:15024025;PMID:14970211;PMID:8887653;PMID:7545337;PMID:7719031;PMID:7678331;PMID:1968060	10	MIM:602414	GeneID:320
NM_005503.2	GI:22035549	3627	2250	15	15q11-q12	REVIEWED REFSEQ	APBA2	X11L;MINT2;LIN-10;HsT16821;MGC99508;D15S1518E;MGC:14091	NP_005494.2	amyloid beta A4 precursor protein-binding, family A, member 2	amyloid beta (A4) precursor protein-binding, family A, member 2 (X11-like); synonyms: X11L, MINT2, LIN-10, HsT16821, MGC99508, D15S1518E, MGC:14091	neuronal munc18-1-interacting protein 2; phosphotyrosine-binding/-interacting domain (PTB)-bearing protein; X11-like protein; neuron-specific X11L protein; adapter protein X11beta; amyloid beta A4	.	protein binding [pmid 10833507]	nervous system development [pmid 9890987]; protein transport	PMID:15699037;PMID:15563604;PMID:15345747;PMID:14970211;PMID:12972431;PMID:9614075;PMID:9585438;PMID:9395480;PMID:8955346;PMID:7545337	10	MIM:602712	GeneID:321
NM_000038.3	GI:53759121	10719	8532	5	5q21-q22	REVIEWED REFSEQ	APC	GS;DP2;DP3;FAP;FPC;DP2.5	NP_000029.2	adenomatosis polyposis coli	adenomatosis polyposis coli; synonyms: GS, DP2, DP3, FAP, FPC, DP2.5	tumor suppressor; adenomatosis polyposis coli tumor suppressor; adenomatous polyposis coli protein; adenomatous polyposisi coli	lateral plasma membrane [pmid 12072559]; nucleus [pmid 12072559]	beta-catenin binding [pmid 8259518]; microtubule binding	cell adhesion [pmid 8259518]; cell cycle; negative regulation of progression through cell cycle; protein complex assembly [pmid 8638126]; signal transduction [pmid 8638126]; Wnt receptor signaling pathway	PMID:16981189;PMID:16843107;PMID:16798748;PMID:16804979;PMID:16763565;PMID:1310068;PMID:1678319;PMID:1651563;PMID:1651562;PMID:2797819	10	MIM:175100	GeneID:324
NM_000039.1	GI:4557320	897	804	11	11q23-q24	REVIEWED REFSEQ	APOA1	MGC117399	NP_000030.1	apolipoprotein A-I preproprotein	apolipoprotein A-I; synonym: MGC117399	preproapolipoprotein; apolipoprotein A1; amyloidosis; apolipoprotein A-I, preproprotein	extracellular region [pmid 14718574]; extracellular space [pmid 11297421]	high-density lipoprotein binding [pmid 6402711]; lipid binding [pmid 9593801]; lipid transporter activity; protein binding [pmid 11297421]	cholesterol metabolism [pmid 10858436]; cholesterol transport [pmid 1723385]; circulation [pmid 2506176] [pmid 6402711]; lipid metabolism; lipid transport; lipoprotein metabolism; steroid metabolism	PMID:16931800;PMID:16939214;PMID:16698792;PMID:16801176;PMID:16671566;PMID:1644835;PMID:1502149;PMID:1602151;PMID:1587806;PMID:1076467	10	MIM:107680	GeneID:335
NM_001645.3	GI:51944963	464	252	19	19q13.2	REVIEWED REFSEQ	APOC1	.	NP_001636.1	apolipoprotein C-I precursor	apolipoprotein C-I	.	endoplasmic reticulum [pmid 11256614]; extracellular region	lipid transporter activity	lipid metabolism [pmid 2897845]; lipid transport; lipoprotein metabolism	PMID:16935938;PMID:16459141;PMID:16478678;PMID:16159884;PMID:15840864;PMID:2835369;PMID:2897845;PMID:3017837;PMID:3013172;PMID:2985493	10	MIM:107710	GeneID:341
NM_000483.3	GI:32130517	753	306	19	19q13.2	REVIEWED REFSEQ	APOC2	MGC75082	NP_000474.2	apolipoprotein C-II precursor	apolipoprotein C-II; synonym: MGC75082	.	chylomicron; extracellular region [pmid 14718574]	enzyme activator activity; lipid transporter activity; lipoprotein lipase activity [pmid 3525527]	circulation [pmid 3525527]; lipid catabolism; lipid transport	PMID:16459141;PMID:16432277;PMID:15778093;PMID:15031287;PMID:14718574;PMID:2209608;PMID:1971748;PMID:2477392;PMID:3014272;PMID:2415514	10	MIM:608083	GeneID:344
NM_000484.2	GI:41406053	3641	2313	21	21q21.3	REVIEWED REFSEQ	APP	AAA;AD1;PN2;ABPP;APPI;CVAP;ABETA;CTFgamma	NP_000475.1	amyloid beta A4 protein precursor, isoform a	amyloid beta (A4) precursor protein (peptidase nexin-II, Alzheimer disease); synonyms: AAA, AD1, PN2, ABPP, APPI, CVAP, ABETA, CTFgamma	precursor, isoform a is encoded by transcript variant 1; protease nexin-II; cerebral vascular amyloid peptide; amyloid-beta protein; beta-amyloid peptide; A4 amyloid protein	cell surface [pmid 7593229]; coated pit; extracellular region [pmid 10806211]; integral to plasma membrane [pmid 10806211]; membrane	copper ion binding; heparin binding; iron ion binding; metal ion binding; protein binding [pmid 2119582] [pmid 8626687] [pmid 10049767] [pmid 10081969] [pmid 14557245]; serine-type endopeptidase inhibitor activity [pmid 10652580] [pmid 11279603]; zinc ion binding	apoptosis; cell adhesion; copper ion homeostasis [pmid 15910549]; endocytosis; neuromuscular physiological process [pmid 7593229]; Notch signaling pathway	PMID:16940437;PMID:16935943;PMID:17005855;PMID:16920151;PMID:16909010;PMID:1415269;PMID:1303244;PMID:1302033;PMID:1307241;PMID:1303239	10	MIM:104760	GeneID:351
NM_201414.1	GI:41406056	3416	2088	21	21q21.3	REVIEWED REFSEQ	APP	AAA;AD1;PN2;ABPP;APPI;CVAP;ABETA;CTFgamma	NP_958817.1	amyloid beta A4 protein precursor, isoform c	amyloid beta (A4) precursor protein (peptidase nexin-II, Alzheimer disease); synonyms: AAA, AD1, PN2, ABPP, APPI, CVAP, ABETA, CTFgamma	precursor, isoform c is encoded by transcript variant 3; protease nexin-II; cerebral vascular amyloid peptide; amyloid-beta protein; beta-amyloid peptide; A4 amyloid protein	cell surface [pmid 7593229]; coated pit; extracellular region [pmid 10806211]; integral to plasma membrane [pmid 10806211]; membrane	copper ion binding; heparin binding; iron ion binding; metal ion binding; protein binding [pmid 2119582] [pmid 8626687] [pmid 10049767] [pmid 10081969] [pmid 14557245]; serine-type endopeptidase inhibitor activity [pmid 10652580] [pmid 11279603]; zinc ion binding	apoptosis; cell adhesion; copper ion homeostasis [pmid 15910549]; endocytosis; neuromuscular physiological process [pmid 7593229]; Notch signaling pathway	PMID:16940437;PMID:16935943;PMID:17005855;PMID:16920151;PMID:16909010;PMID:1415269;PMID:1303244;PMID:1302033;PMID:1307241;PMID:1303239;PMID:2881207	11	MIM:104760	GeneID:351
NM_201413.1	GI:41406054	3584	2256	21	21q21.3	REVIEWED REFSEQ	APP	AAA;AD1;PN2;ABPP;APPI;CVAP;ABETA;CTFgamma	NP_958816.1	amyloid beta A4 protein precursor, isoform b	amyloid beta (A4) precursor protein (peptidase nexin-II, Alzheimer disease); synonyms: AAA, AD1, PN2, ABPP, APPI, CVAP, ABETA, CTFgamma	precursor, isoform b is encoded by transcript variant 2; protease nexin-II; cerebral vascular amyloid peptide; amyloid-beta protein; beta-amyloid peptide; A4 amyloid protein	cell surface [pmid 7593229]; coated pit; extracellular region [pmid 10806211]; integral to plasma membrane [pmid 10806211]; membrane	copper ion binding; heparin binding; iron ion binding; metal ion binding; protein binding [pmid 2119582] [pmid 8626687] [pmid 10049767] [pmid 10081969] [pmid 14557245]; serine-type endopeptidase inhibitor activity [pmid 10652580] [pmid 11279603]; zinc ion binding	apoptosis; cell adhesion; copper ion homeostasis [pmid 15910549]; endocytosis; neuromuscular physiological process [pmid 7593229]; Notch signaling pathway	PMID:16940437;PMID:16935943;PMID:17005855;PMID:16920151;PMID:16909010;PMID:1415269;PMID:1303244;PMID:1302033;PMID:1307241;PMID:1303239	10	MIM:104760	GeneID:351
NM_000044.2	GI:21322251	4314	2763	X	Xq11.2-q12	REVIEWED REFSEQ	AR	KD;AIS;TFM;DHTR;SBMA;NR3C4;SMAX1;HUMARA	NP_000035.2	androgen receptor isoform 1	androgen receptor (dihydrotestosterone receptor; testicular feminization; spinal and bulbar muscular atrophy; Kennedy disease); synonyms: KD, AIS, TFM, DHTR, SBMA, NR3C4, SMAX1, HUMARA	isoform 1 is encoded by transcript variant 1; dihydrotestosterone receptor	cytoplasm [pmid 15572661]; nucleus [pmid 15572661]	androgen binding [pmid 10075738]; androgen receptor activity [pmid 10075738] [pmid 15572661]; metal ion binding; protein dimerization activity [pmid 10075738]; receptor activity; sequence-specific DNA binding; steroid binding; steroid hormone receptor activity; transcription factor activity [pmid 15572661]; zinc ion binding	cell growth [pmid 15572661]; cell proliferation [pmid 10075738]; cell-cell signaling [pmid 10835690]; prostate gland development [pmid 10075738]; regulation of transcription, DNA-dependent; sex differentiation [pmid 10075738]; signal transduction [pmid 10835690]; transcription; transport [pmid 10835690]	PMID:17015840;PMID:16921507;PMID:16980632;PMID:16914734;PMID:16950754;PMID:1303262;PMID:1525041;PMID:1609793;PMID:1569163;PMID:1720929	10	MIM:313700	GeneID:367
NM_001011645.1	GI:58535454	1765	1167	X	Xq11.2-q12	REVIEWED REFSEQ	AR	KD;AIS;TFM;DHTR;SBMA;NR3C4;SMAX1;HUMARA	NP_001011645.1	androgen receptor isoform 2	androgen receptor (dihydrotestosterone receptor; testicular feminization; spinal and bulbar muscular atrophy; Kennedy disease); synonyms: KD, AIS, TFM, DHTR, SBMA, NR3C4, SMAX1, HUMARA	isoform 2 is encoded by transcript variant 2; dihydrotestosterone receptor	cytoplasm [pmid 15572661]; nucleus [pmid 15572661]	androgen binding [pmid 10075738]; androgen receptor activity [pmid 10075738] [pmid 15572661]; metal ion binding; protein dimerization activity [pmid 10075738]; receptor activity; sequence-specific DNA binding; steroid binding; steroid hormone receptor activity; transcription factor activity [pmid 15572661]; zinc ion binding	cell growth [pmid 15572661]; cell proliferation [pmid 10075738]; cell-cell signaling [pmid 10835690]; prostate gland development [pmid 10075738]; regulation of transcription, DNA-dependent; sex differentiation [pmid 10075738]; signal transduction [pmid 10835690]; transcription; transport [pmid 10835690]	PMID:17015840;PMID:16921507;PMID:16980632;PMID:16914734;PMID:16950754;PMID:1303262;PMID:1525041;PMID:1609793;PMID:1569163;PMID:1720929	10	MIM:313700	GeneID:367
NM_001654.1	GI:4502192	2466	1821	X	Xp11.4-p11.2	PROVISIONAL REFSEQ	ARAF	PKS2;A-RAF;ARAF1;RAFA1	NP_001645.1	v-raf murine sarcoma 3611 viral oncogene homolog	v-raf murine sarcoma 3611 viral oncogene homolog; synonyms: PKS2, A-RAF, ARAF1, RAFA1	Oncogene ARAF1; v-raf murine sarcoma 3611 viral oncogene homolog 1; Ras-binding protein DA-Raf	.	ATP binding; diacylglycerol binding; metal ion binding; nucleotide binding; protein binding [pmid 12620389]; protein serine/threonine kinase activity; receptor signaling protein activity; transferase activity; zinc ion binding	intracellular signaling cascade; protein amino acid phosphorylation	PMID:16980614;PMID:15763428;PMID:15736953;PMID:15590702;PMID:15324660;PMID:7731720;PMID:2717185;PMID:3029685;PMID:3529082;PMID:1262038	10	MIM:311010	GeneID:369
NM_001657.2	GI:22035683	1270	759	4	4q13-q21	REVIEWED REFSEQ	AREG	AR;SDGF;CRDGF;MGC13647	NP_001648.1	amphiregulin preproprotein	amphiregulin (schwannoma-derived growth factor); synonyms: AR, SDGF, CRDGF, MGC13647	schwannoma-derived growth factor; colorectum cell-derived growth factor	extracellular space [pmid 3413110]; integral to membrane; membrane	cytokine activity; growth factor activity [pmid 2466334]	cell proliferation [pmid 2466334]; cell-cell signaling [pmid 2466334]	PMID:16888076;PMID:16713569;PMID:16641105;PMID:16336275;PMID:16213893;PMID:1333777;PMID:2017164;PMID:2234093;PMID:2325643;PMID:2466334	10	MIM:104640	GeneID:374
NM_032496.1	GI:14210509	2937	2253	12	12q14	PROVISIONAL REFSEQ	ARHGAP9	10C;RGL1;MGC1295;FLJ16525	NP_115885.1	Rho GTPase activating protein 9	Rho GTPase activating protein 9; synonyms: 10C, RGL1, MGC1295, FLJ16525	.	intracellular	GTPase activator activity	signal transduction	PMID:15231748;PMID:11396949	2	MIM:610576	GeneID:64333
NM_001175.4	GI:56676392	1216	606	12	12p12.3	VALIDATED REFSEQ	ARHGDIB	D4;GDIA2;GDID4;LYGDI;Ly-GDI;RAP1GN1	NP_001166.3	Rho GDP dissociation inhibitor (GDI) beta	Rho GDP dissociation inhibitor (GDI) beta; synonyms: D4, GDIA2, GDID4, LYGDI, Ly-GDI, RAP1GN1	Rho GDI 2	cytoplasm [pmid 16130169]; cytoplasmic membrane-bound vesicle [pmid 9113980]; cytoskeleton [pmid 16130169]	GTPase activator activity; Rho GDP-dissociation inhibitor activity [pmid 8262133]	actin cytoskeleton organization and biogenesis [pmid 8262133]; cell motility [pmid 16130169]; development [pmid 8434008]; immune response [pmid 8356058]; negative regulation of cell adhesion [pmid 9113980]; Rho protein signal transduction [pmid 8356058]	PMID:16130169;PMID:12386169;PMID:12203895;PMID:11989976;PMID:11368848;PMID:7896279;PMID:7513052;PMID:8262133;PMID:8356058;PMID:8434008	10	MIM:602843	GeneID:397
NM_178427.1	GI:30795241	4801	2325	1	1q21	REVIEWED REFSEQ	ARNT	HIF1B;TANGO;HIF1BETA;HIF-1beta	NP_848514.1	aryl hydrocarbon receptor nuclear translocator isoform 3	aryl hydrocarbon receptor nuclear translocator; synonyms: HIF1B, TANGO, HIF1BETA, HIF-1beta	isoform 3 is encoded by transcript variant 3; dioxin receptor, nuclear translocator; hypoxia-inducible factor 1, beta subunit	nucleus [pmid 1317062]	aryl hydrocarbon receptor nuclear translocator activity [pmid 1317062]; protein binding [pmid 10395741]; receptor activity; signal transducer activity; transcription coactivator activity [pmid 1317062]; transcription factor activity [pmid 1317062] [pmid 10777486]; transcriptional activator activity [pmid 11782478]	protein import into nucleus, translocation; regulation of transcription, DNA-dependent; signal transduction	PMID:16554418;PMID:16567799;PMID:16520375;PMID:16410262;PMID:16364012;PMID:7488247;PMID:7628454;PMID:7716743;PMID:1317062;PMID:1852076	10	MIM:126110	GeneID:405
NM_001668.2	GI:30795243	4846	2370	1	1q21	REVIEWED REFSEQ	ARNT	HIF1B;TANGO;HIF1BETA;HIF-1beta	NP_001659.1	aryl hydrocarbon receptor nuclear translocator isoform 1	aryl hydrocarbon receptor nuclear translocator; synonyms: HIF1B, TANGO, HIF1BETA, HIF-1beta	isoform 1 is encoded by transcript variant 1; dioxin receptor, nuclear translocator; hypoxia-inducible factor 1, beta subunit	nucleus [pmid 1317062]	aryl hydrocarbon receptor nuclear translocator activity [pmid 1317062]; protein binding [pmid 10395741]; receptor activity; signal transducer activity; transcription coactivator activity [pmid 1317062]; transcription factor activity [pmid 1317062] [pmid 10777486]; transcriptional activator activity [pmid 11782478]	protein import into nucleus, translocation; regulation of transcription, DNA-dependent; signal transduction	PMID:16554418;PMID:16567799;PMID:16520375;PMID:16410262;PMID:16364012;PMID:7488247;PMID:7628454;PMID:7716743;PMID:1317062;PMID:1852076	10	MIM:126110	GeneID:405
NM_178426.1	GI:30795239	3563	987	1	1q21	REVIEWED REFSEQ	ARNT	HIF1B;TANGO;HIF1BETA;HIF-1beta	NP_848513.1	aryl hydrocarbon receptor nuclear translocator isoform 2	aryl hydrocarbon receptor nuclear translocator; synonyms: HIF1B, TANGO, HIF1BETA, HIF-1beta	isoform 2 is encoded by transcript variant 2; dioxin receptor, nuclear translocator; hypoxia-inducible factor 1, beta subunit	nucleus [pmid 1317062]	aryl hydrocarbon receptor nuclear translocator activity [pmid 1317062]; protein binding [pmid 10395741]; receptor activity; signal transducer activity; transcription coactivator activity [pmid 1317062]; transcription factor activity [pmid 1317062] [pmid 10777486]; transcriptional activator activity [pmid 11782478]	protein import into nucleus, translocation; regulation of transcription, DNA-dependent; signal transduction	PMID:16554418;PMID:16567799;PMID:16520375;PMID:16410262;PMID:16364012;PMID:7488247;PMID:7628454;PMID:7716743;PMID:1317062;PMID:1852076	10	MIM:126110	GeneID:405
NM_145872.1	GI:22208963	1494	1050	7	7q21-q22	REVIEWED REFSEQ	ASB4	ASB-4;MGC142039;MGC142041	NP_665879.1	ankyrin repeat and SOCS box-containing protein 4 isoform b	ankyrin repeat and SOCS box-containing 4; synonyms: ASB-4, MGC142039, MGC142041	isoform b is encoded by transcript variant 2	.	.	intracellular signaling cascade	PMID:15929745;PMID:12690205;PMID:12076535;PMID:11111040;PMID:11076863	5	MIM:605761	GeneID:51666
NM_016116.1	GI:7706378	1281	1281	7	7q21-q22	REVIEWED REFSEQ	ASB4	ASB-4;MGC142039;MGC142041	NP_057200.1	ankyrin repeat and SOCS box-containing protein 4 isoform a	ankyrin repeat and SOCS box-containing 4; synonyms: ASB-4, MGC142039, MGC142041	isoform a is encoded by transcript variant 1	.	.	intracellular signaling cascade	PMID:15929745;PMID:12690205;PMID:12076535;PMID:11111040;PMID:11076863	5	MIM:605761	GeneID:51666
NM_004316.2	GI:55743093	2482	711	12	12q22-q23	REVIEWED REFSEQ	ASCL1	ASH1;HASH1;MASH1	NP_004307.2	achaete-scute complex homolog-like 1	achaete-scute complex homolog 1 (Drosophila); synonyms: ASH1, HASH1, MASH1	achaete-scute complex-like 1	nucleus	protein binding [pmid 10903890]; transcription factor activity [pmid 8390674]	cell differentiation; nervous system development; regulation of transcription; regulation of transcription from RNA polymerase II promoter	PMID:16103883;PMID:16021468;PMID:16029117;PMID:15701827;PMID:15272537;PMID:9186001;PMID:9126746;PMID:8662987;PMID:8595908;PMID:8390674	10	MIM:100790	GeneID:429
NM_005170.2	GI:42716308	1864	582	11	11p15.5	VALIDATED REFSEQ	ASCL2	ASH2;HASH2;MASH2	NP_005161.1	achaete-scute complex homolog-like 2	achaete-scute complex homolog 2 (Drosophila); synonyms: ASH2, HASH2, MASH2	mammalian achaete/scute homologue 2; achaete-scute complex-like 2	nucleus [pmid 8751384]	transcription factor activity [pmid 8751384]	cell differentiation; central nervous system development; peripheral nervous system development; regulation of transcription, DNA-dependent [pmid 8751384]	PMID:16568095;PMID:14561729;PMID:12917334;PMID:12099555;PMID:11440538;PMID:10757985;PMID:9610003;PMID:9175731;PMID:8751384	9	MIM:601886	GeneID:430
NM_024490.2	GI:21361906	6767	4500	15	15q11.2	REVIEWED REFSEQ	ATP10A	ATPVA;ATPVC;ATP10C;KIAA0566	NP_077816.1	ATPase, Class V, type 10A	ATPase, Class V, type 10A; synonyms: ATPVA, ATPVC, ATP10C, KIAA0566	ATPase, Class V, type 10C; ATPase type IV, phospholipid transporting (P-type); aminophospholipid translocase VA; phospholipid-transporting ATPase VA	integral to membrane [pmid 11353404]; membrane	ATP binding; ATPase activity; hydrolase activity; magnesium ion binding; nucleotide binding; phospholipid-translocating ATPase activity [pmid 11353404]	cation transport; regulation of cell shape [pmid 11353404]	PMID:12105293;PMID:11353404;PMID:11326269;PMID:11015572;PMID:10482951	5	MIM:605855	GeneID:57194
NM_003502.2	GI:31083149	3477	2589	16	16p13.3	REVIEWED REFSEQ	AXIN1	AXIN;MGC52315	NP_003493.1	axin 1 isoform a	axin 1; synonyms: AXIN, MGC52315	isoform a is encoded by transcript variant 1; axis inhibitor 1; fused, mouse, homolog of; axis inhibition protein 1	cytoplasm; intracellular; lateral plasma membrane [pmid 12072559]; nucleus [pmid 12072559]	protein binding [pmid 16169070]; signal transducer activity [pmid 9230313]	apoptosis; cell cycle; development; frizzled signaling pathway; negative regulation of progression through cell cycle; oocyte axis determination [pmid 9230313]	PMID:16868183;PMID:16773576;PMID:16601693;PMID:16293619;PMID:16169070;PMID:9734785;PMID:9601641;PMID:9482734;PMID:9230313;PMID:9054936	10	MIM:603816	GeneID:8312
NM_181050.1	GI:31083143	3369	2481	16	16p13.3	REVIEWED REFSEQ	AXIN1	AXIN;MGC52315	NP_851393.1	axin 1 isoform b	axin 1; synonyms: AXIN, MGC52315	isoform b is encoded by transcript variant 2; axis inhibitor 1; fused, mouse, homolog of; axis inhibition protein 1	cytoplasm; intracellular; lateral plasma membrane [pmid 12072559]; nucleus [pmid 12072559]	protein binding [pmid 16169070]; signal transducer activity [pmid 9230313]	apoptosis; cell cycle; development; frizzled signaling pathway; negative regulation of progression through cell cycle; oocyte axis determination [pmid 9230313]	PMID:16868183;PMID:16773576;PMID:16601693;PMID:16293619;PMID:16169070;PMID:9734785;PMID:9601641;PMID:9482734;PMID:9230313;PMID:9054936	10	MIM:603816	GeneID:8312
NM_001699.3	GI:21536467	4987	2658	19	19q13.1	REVIEWED REFSEQ	AXL	UFO	NP_001690.2	AXL receptor tyrosine kinase isoform 2	AXL receptor tyrosine kinase; synonym: UFO	isoform 2 is encoded by transcript variant 2; oncogene AXL; AXL transforming sequence/gene	integral to plasma membrane [pmid 1656220]; membrane	ATP binding; nucleotide binding; receptor activity; transferase activity; transmembrane receptor protein tyrosine kinase activity [pmid 1656220]	protein amino acid phosphorylation; regulation of progression through cell cycle [pmid 1656220]; signal transduction [pmid 1656220]	PMID:17005688;PMID:16831897;PMID:16641895;PMID:16556867;PMID:16585512;PMID:7822279;PMID:7521695;PMID:1729376;PMID:1834974;PMID:1656220	10	MIM:109135	GeneID:558
NM_021913.2	GI:21536465	5014	2685	19	19q13.1	REVIEWED REFSEQ	AXL	UFO	NP_068713.2	AXL receptor tyrosine kinase isoform 1	AXL receptor tyrosine kinase; synonym: UFO	isoform 1 is encoded by transcript variant 1; oncogene AXL; AXL transforming sequence/gene	integral to plasma membrane [pmid 1656220]; membrane	ATP binding; nucleotide binding; receptor activity; transferase activity; transmembrane receptor protein tyrosine kinase activity [pmid 1656220]	protein amino acid phosphorylation; regulation of progression through cell cycle [pmid 1656220]; signal transduction [pmid 1656220]	PMID:17005688;PMID:16831897;PMID:16641895;PMID:16556867;PMID:16585512;PMID:7822279;PMID:7521695;PMID:1729376;PMID:1834974;PMID:1656220	10	MIM:109135	GeneID:558
NM_033170.1	GI:15451880	2629	933	21	21q22.3	REVIEWED REFSEQ	B3GALT5	B3T5;GLCT5;B3GalTx;B3GalT-V;beta3Gal-T5	NP_149360.1	UDP-Gal:betaGlcNAc beta 1,3-galactosyltransferase 5	UDP-Gal:betaGlcNAc beta 1,3-galactosyltransferase, polypeptide 5; synonyms: B3T5, GLCT5, B3GalTx, B3GalT-V, beta3Gal-T5	homolog of C. elegans Bt toxin resistance gene bre-5; GlcNAc-beta-1,3-galactosyltransferase 5	integral to membrane; membrane	galactosyltransferase activity; transferase activity, transferring glycosyl groups; UDP-galactose:beta-N-acetylglucosamine beta-1,3-galactosyltransferase activity [pmid 10212226]	protein amino acid glycosylation [pmid 10212226]	PMID:16112824;PMID:15263012;PMID:14534330;PMID:10580128;PMID:10406968;PMID:10212226	6	MIM:604066	GeneID:10317
NM_033173.1	GI:15451886	3409	933	21	21q22.3	REVIEWED REFSEQ	B3GALT5	B3T5;GLCT5;B3GalTx;B3GalT-V;beta3Gal-T5	NP_149363.1	UDP-Gal:betaGlcNAc beta 1,3-galactosyltransferase 5	UDP-Gal:betaGlcNAc beta 1,3-galactosyltransferase, polypeptide 5; synonyms: B3T5, GLCT5, B3GalTx, B3GalT-V, beta3Gal-T5	homolog of C. elegans Bt toxin resistance gene bre-5; GlcNAc-beta-1,3-galactosyltransferase 5	integral to membrane; membrane	galactosyltransferase activity; transferase activity, transferring glycosyl groups; UDP-galactose:beta-N-acetylglucosamine beta-1,3-galactosyltransferase activity [pmid 10212226]	protein amino acid glycosylation [pmid 10212226]	PMID:16112824;PMID:15263012;PMID:14534330;PMID:10580128;PMID:10406968;PMID:10212226	6	MIM:604066	GeneID:10317
NM_033172.1	GI:15451884	2711	933	21	21q22.3	REVIEWED REFSEQ	B3GALT5	B3T5;GLCT5;B3GalTx;B3GalT-V;beta3Gal-T5	NP_149362.1	UDP-Gal:betaGlcNAc beta 1,3-galactosyltransferase 5	UDP-Gal:betaGlcNAc beta 1,3-galactosyltransferase, polypeptide 5; synonyms: B3T5, GLCT5, B3GalTx, B3GalT-V, beta3Gal-T5	homolog of C. elegans Bt toxin resistance gene bre-5; GlcNAc-beta-1,3-galactosyltransferase 5	integral to membrane; membrane	galactosyltransferase activity; transferase activity, transferring glycosyl groups; UDP-galactose:beta-N-acetylglucosamine beta-1,3-galactosyltransferase activity [pmid 10212226]	protein amino acid glycosylation [pmid 10212226]	PMID:16112824;PMID:15263012;PMID:14534330;PMID:10580128;PMID:10406968;PMID:10212226	6	MIM:604066	GeneID:10317
NM_006057.1	GI:5174396	2762	933	21	21q22.3	REVIEWED REFSEQ	B3GALT5	B3T5;GLCT5;B3GalTx;B3GalT-V;beta3Gal-T5	NP_006048.1	UDP-Gal:betaGlcNAc beta 1,3-galactosyltransferase 5	UDP-Gal:betaGlcNAc beta 1,3-galactosyltransferase, polypeptide 5; synonyms: B3T5, GLCT5, B3GalTx, B3GalT-V, beta3Gal-T5	homolog of C. elegans Bt toxin resistance gene bre-5; GlcNAc-beta-1,3-galactosyltransferase 5	integral to membrane; membrane	galactosyltransferase activity; transferase activity, transferring glycosyl groups; UDP-galactose:beta-N-acetylglucosamine beta-1,3-galactosyltransferase activity [pmid 10212226]	protein amino acid glycosylation [pmid 10212226]	PMID:16112824;PMID:15263012;PMID:14534330;PMID:10580128;PMID:10406968;PMID:10212226	6	MIM:604066	GeneID:10317
NM_033171.1	GI:15451882	2871	933	21	21q22.3	REVIEWED REFSEQ	B3GALT5	B3T5;GLCT5;B3GalTx;B3GalT-V;beta3Gal-T5	NP_149361.1	UDP-Gal:betaGlcNAc beta 1,3-galactosyltransferase 5	UDP-Gal:betaGlcNAc beta 1,3-galactosyltransferase, polypeptide 5; synonyms: B3T5, GLCT5, B3GalTx, B3GalT-V, beta3Gal-T5	homolog of C. elegans Bt toxin resistance gene bre-5; GlcNAc-beta-1,3-galactosyltransferase 5	integral to membrane; membrane	galactosyltransferase activity; transferase activity, transferring glycosyl groups; UDP-galactose:beta-N-acetylglucosamine beta-1,3-galactosyltransferase activity [pmid 10212226]	protein amino acid glycosylation [pmid 10212226]	PMID:16112824;PMID:15263012;PMID:14534330;PMID:10580128;PMID:10406968;PMID:10212226	6	MIM:604066	GeneID:10317
NM_138765.2	GI:34335125	849	540	19	19q13.3-q13.4	REVIEWED REFSEQ	BAX	Bax zeta	NP_620120.1	BCL2-associated X protein isoform sigma	BCL2-associated X protein; synonym: Bax zeta	isoform sigma is encoded by transcript variant sigma; apoptosis regulator BAX	integral to membrane; membrane	protein binding [pmid 12732850]	apoptosis; apoptotic mitochondrial changes [pmid 10854321]; cell cycle; germ cell development [pmid 9988273]; induction of apoptosis [pmid 9920818]; induction of apoptosis by extracellular signals [pmid 8961277]; negative regulation of progression through cell cycle; negative regulation of survival gene product activity [pmid 8358790]; regulation of apoptosis	PMID:17052454;PMID:17015472;PMID:16830365;PMID:16810067;PMID:16855163;PMID:8760290;PMID:8580080;PMID:7607685;PMID:7834749;PMID:8358790	10	MIM:600040	GeneID:581
NM_138764.2	GI:34335124	986	495	19	19q13.3-q13.4	REVIEWED REFSEQ	BAX	Bax zeta	NP_620119.1	BCL2-associated X protein isoform epsilon	BCL2-associated X protein; synonym: Bax zeta	isoform epsilon is encoded by transcript variant epsilon; apoptosis regulator BAX	integral to membrane; membrane	protein binding [pmid 12732850]	apoptosis; apoptotic mitochondrial changes [pmid 10854321]; cell cycle; germ cell development [pmid 9988273]; induction of apoptosis [pmid 9920818]; induction of apoptosis by extracellular signals [pmid 8961277]; negative regulation of progression through cell cycle; negative regulation of survival gene product activity [pmid 8358790]; regulation of apoptosis	PMID:17052454;PMID:17015472;PMID:16830365;PMID:16810067;PMID:16855163;PMID:8760290;PMID:8580080;PMID:7607685;PMID:7834749;PMID:8358790	10	MIM:600040	GeneID:581
NM_138763.2	GI:34335121	741	432	19	19q13.3-q13.4	REVIEWED REFSEQ	BAX	Bax zeta	NP_620118.1	BCL2-associated X protein isoform delta	BCL2-associated X protein; synonym: Bax zeta	isoform delta is encoded by transcript variant delta; apoptosis regulator BAX	integral to membrane; membrane	protein binding [pmid 12732850]	apoptosis; apoptotic mitochondrial changes [pmid 10854321]; cell cycle; germ cell development [pmid 9988273]; induction of apoptosis [pmid 9920818]; induction of apoptosis by extracellular signals [pmid 8961277]; negative regulation of progression through cell cycle; negative regulation of survival gene product activity [pmid 8358790]; regulation of apoptosis	PMID:17052454;PMID:17015472;PMID:16830365;PMID:16810067;PMID:16855163;PMID:8760290;PMID:8580080;PMID:7607685;PMID:7834749;PMID:8358790	10	MIM:600040	GeneID:581
NM_138761.2	GI:34335117	888	579	19	19q13.3-q13.4	REVIEWED REFSEQ	BAX	Bax zeta	NP_620116.1	BCL2-associated X protein isoform alpha	BCL2-associated X protein; synonym: Bax zeta	isoform alpha is encoded by transcript variant alpha; apoptosis regulator BAX	integral to membrane; membrane	protein binding [pmid 12732850]	apoptosis; apoptotic mitochondrial changes [pmid 10854321]; cell cycle; germ cell development [pmid 9988273]; induction of apoptosis [pmid 9920818]; induction of apoptosis by extracellular signals [pmid 8961277]; negative regulation of progression through cell cycle; negative regulation of survival gene product activity [pmid 8358790]; regulation of apoptosis	PMID:17052454;PMID:17015472;PMID:16830365;PMID:16810067;PMID:16855163;PMID:8760290;PMID:8580080;PMID:7607685;PMID:7834749;PMID:8358790	10	MIM:600040	GeneID:581
NM_004324.3	GI:34335114	891	657	19	19q13.3-q13.4	REVIEWED REFSEQ	BAX	Bax zeta	NP_004315.1	BCL2-associated X protein isoform beta	BCL2-associated X protein; synonym: Bax zeta	isoform beta is encoded by transcript variant beta; apoptosis regulator BAX	integral to membrane; membrane	protein binding [pmid 12732850]	apoptosis; apoptotic mitochondrial changes [pmid 10854321]; cell cycle; germ cell development [pmid 9988273]; induction of apoptosis [pmid 9920818]; induction of apoptosis by extracellular signals [pmid 8961277]; negative regulation of progression through cell cycle; negative regulation of survival gene product activity [pmid 8358790]; regulation of apoptosis	PMID:17052454;PMID:17015472;PMID:16830365;PMID:16810067;PMID:16855163;PMID:8760290;PMID:8580080;PMID:7607685;PMID:7834749;PMID:8358790	10	MIM:600040	GeneID:581
NM_005581.3	GI:61742795	2448	1887	19	19q13.2	REVIEWED REFSEQ	BCAM	AU;LU;CD239;MSK19	NP_005572.2	basal cell adhesion molecule isoform 1 precursor	basal cell adhesion molecule (Lutheran blood group); synonyms: AU, LU, CD239, MSK19	isoform 1 precursor is encoded by transcript variant 1; B-CAM cell surface glycoprotein; Auberger b antigen; F8/G253 antigen; antigen identified by monoclonal antibody F8; glycoprotein 95kDa; B-cell adhesion molecule; Lutheran blood group (Auberger b antigen included); basal cell adhesion molecule (Lu and Au blood groups)	cell surface [pmid 12493773]; integral to plasma membrane [pmid 7777537]; plasma membrane [pmid 9166867]	transmembrane receptor activity [pmid 7777537]	cell adhesion [pmid 7954395]; signal transduction [pmid 7777537]	PMID:16584446;PMID:16236823;PMID:15790807;PMID:15278364;PMID:15238148;PMID:9166867;PMID:8781446;PMID:7777537;PMID:7954395;PMID:2907851	10	MIM:111200	GeneID:4059
NM_001013257.1	GI:61742796	2434	1767	19	19q13.2	REVIEWED REFSEQ	BCAM	AU;LU;CD239;MSK19	NP_001013275.1	basal cell adhesion molecule isoform 2 precursor	basal cell adhesion molecule (Lutheran blood group); synonyms: AU, LU, CD239, MSK19	isoform 2 precursor is encoded by transcript variant 2; B-CAM cell surface glycoprotein; Auberger b antigen; F8/G253 antigen; antigen identified by monoclonal antibody F8; glycoprotein 95kDa; B-cell adhesion molecule; Lutheran blood group (Auberger b antigen included); basal cell adhesion molecule (Lu and Au blood groups)	cell surface [pmid 12493773]; integral to plasma membrane [pmid 7777537]; plasma membrane [pmid 9166867]	transmembrane receptor activity [pmid 7777537]	cell adhesion [pmid 7954395]; signal transduction [pmid 7777537]	PMID:16584446;PMID:16236823;PMID:15790807;PMID:15278364;PMID:15238148;PMID:9166867;PMID:8781446;PMID:7777537;PMID:7954395;PMID:2907851	10	MIM:111200	GeneID:4059
NM_005745.6	GI:49472837	1324	741	X	Xq28	VALIDATED REFSEQ	BCAP31	CDM;BAP31;6C6-AG;DXS1357E	NP_005736.3	B-cell receptor-associated protein 31	B-cell receptor-associated protein 31; synonyms: CDM, BAP31, 6C6-AG, DXS1357E	accessory protein BAP31	endoplasmic reticulum; integral to plasma membrane [pmid 8706661]; membrane	receptor binding	apoptosis; ER to Golgi vesicle-mediated transport; immune response; intracellular protein transport	PMID:15294914;PMID:15254227;PMID:15024066;PMID:12886015;PMID:12668660;PMID:9286695;PMID:8706661;PMID:8612576;PMID:7945388;PMID:7806238	10	MIM:300398	GeneID:10134
NM_004049.2	GI:14574570	885	528	15	15q24.3	REVIEWED REFSEQ	BCL2A1	GRS;BFL1;ACC-1;ACC-2;HBPA1;BCL2L5	NP_004040.1	BCL2-related protein A1	BCL2-related protein A1; synonyms: GRS, BFL1, ACC-1, ACC-2, HBPA1, BCL2L5	hematopoietic BCL2-related protein A1	intracellular	.	anti-apoptosis [pmid 8605321]; regulation of apoptosis	PMID:16873269;PMID:16572199;PMID:16551634;PMID:16697956;PMID:16164629;PMID:8910286;PMID:8605321;PMID:7478596;PMID:8589678;PMID:8345191	10	MIM:601056	GeneID:597
NM_004050.2	GI:14574571	3542	582	14	14q11.2-q12	REVIEWED REFSEQ	BCL2L2	BCLW;BCL-W;KIAA0271	NP_004041.1	BCL2-like 2 protein	BCL2-like 2; synonyms: BCLW, BCL-W, KIAA0271	apoptosis regulator BCL-W	cytoplasm; membrane; mitochondrion	protein binding [pmid 15694340]	anti-apoptosis [pmid 9500547]; regulation of apoptosis; spermatogenesis [pmid 8761287]	PMID:16697956;PMID:16475813;PMID:15694340;PMID:15147516;PMID:12660157;PMID:11152643;PMID:9731710;PMID:9500547;PMID:9430630;PMID:8761287	10	MIM:601931	GeneID:599
NM_005178.2	GI:20336471	1813	1341	19	19q13.1-q13.2	REVIEWED REFSEQ	BCL3	BCL4;D19S37	NP_005169.1	B-cell CLL/lymphoma 3	B-cell CLL/lymphoma 3; synonyms: BCL4, D19S37	B-cell lymphoma 3-encoded protein; B-cell leukemia/lymphoma 3; chronic lymphatic leukemia protein	nucleus	.	cytoplasmic sequestering of NF-kappaB [pmid 1501714]; regulation of progression through cell cycle [pmid 2180580]; regulation of transcription, DNA-dependent; transcription	PMID:16280327;PMID:16123212;PMID:16099425;PMID:16108830;PMID:15829968;PMID:7896265;PMID:1406939;PMID:1501714;PMID:1923524;PMID:2180580	10	MIM:109560	GeneID:602
NM_138931.1	GI:21040335	3630	2121	3	3q27	REVIEWED REFSEQ	BCL6	BCL5;LAZ3;BCL6A;ZNF51;ZBTB27	NP_620309.1	B-cell lymphoma 6 protein	B-cell CLL/lymphoma 6 (zinc finger protein 51); synonyms: BCL5, LAZ3, BCL6A, ZNF51, ZBTB27	lymphoma-associated zinc finger gene on chromosome 3; zinc finger protein 51; cys-his2 zinc finger transcription factor	intracellular; mediator complex; nucleus [pmid 10898795]	metal ion binding; protein binding [pmid 10898795]; transcription factor activity [pmid 9171827]; zinc ion binding	inflammatory response [pmid 9171827]; negative regulation of transcription from RNA polymerase II promoter; positive regulation of cell proliferation [pmid 9171827]; regulation of transcription, DNA-dependent [pmid 8220427]; transcription	PMID:16772602;PMID:16943429;PMID:16896311;PMID:16773719;PMID:16766263;PMID:7639334;PMID:7795255;PMID:7795234;PMID:8235596;PMID:8220427	10	MIM:109565	GeneID:604
NM_001706.2	GI:21040323	3537	2121	3	3q27	REVIEWED REFSEQ	BCL6	BCL5;LAZ3;BCL6A;ZNF51;ZBTB27	NP_001697.2	B-cell lymphoma 6 protein	B-cell CLL/lymphoma 6 (zinc finger protein 51); synonyms: BCL5, LAZ3, BCL6A, ZNF51, ZBTB27	lymphoma-associated zinc finger gene on chromosome 3; zinc finger protein 51; cys-his2 zinc finger transcription factor	intracellular; mediator complex; nucleus [pmid 10898795]	metal ion binding; protein binding [pmid 10898795]; transcription factor activity [pmid 9171827]; zinc ion binding	inflammatory response [pmid 9171827]; negative regulation of transcription from RNA polymerase II promoter; positive regulation of cell proliferation [pmid 9171827]; regulation of transcription, DNA-dependent [pmid 8220427]; transcription	PMID:16772602;PMID:16943429;PMID:16896311;PMID:16773719;PMID:16766263;PMID:7639334;PMID:7795255;PMID:7795234;PMID:8235596;PMID:8220427	10	MIM:109565	GeneID:604
NM_021574.2	GI:82546844	6795	3684	22	22q11.23	REVIEWED REFSEQ	BCR	ALL;CML;PHL;BCR1;D22S11;D22S662;FLJ16453;BCR/FGFR1;FGFR1/BCR	NP_067585.2	breakpoint cluster region isoform 2	breakpoint cluster region; synonyms: ALL, CML, PHL, BCR1, D22S11, D22S662, FLJ16453, BCR/FGFR1, FGFR1/BCR	isoform 2 is encoded by transcript variant 2; breakpoint cluster region protein; BCR-ABL fusion; BCR-ABL fusion protein; BCR/ABL fusion; BCRe18/ABL1e3 fusion protein; BCR/FGFR1 chimaeric fusion protein; bcr/abl fusion protein; FGFR1/BCR chimaeric fusion protein	intracellular	GTPase activator activity [pmid 1903516]; kinase activity; protein serine/threonine kinase activity [pmid 1657398]; Rho guanyl-nucleotide exchange factor activity; transferase activity	intracellular signaling cascade; protein amino acid phosphorylation [pmid 1657398]; regulation of Rho protein signal transduction; signal transduction	PMID:16955467;PMID:16912036;PMID:16855631;PMID:16670264;PMID:16914906;PMID:1317490;PMID:1763041;PMID:1657398;PMID:1868241;PMID:1900918	10	MIM:151410	GeneID:613
NM_004327.3	GI:82546842	6927	3816	22	22q11.23	REVIEWED REFSEQ	BCR	ALL;CML;PHL;BCR1;D22S11;D22S662;FLJ16453;BCR/FGFR1;FGFR1/BCR	NP_004318.3	breakpoint cluster region isoform 1	breakpoint cluster region; synonyms: ALL, CML, PHL, BCR1, D22S11, D22S662, FLJ16453, BCR/FGFR1, FGFR1/BCR	isoform 1 is encoded by transcript variant 1; breakpoint cluster region protein; BCR-ABL fusion; BCR-ABL fusion protein; BCR/ABL fusion; BCRe18/ABL1e3 fusion protein; BCR/FGFR1 chimaeric fusion protein; bcr/abl fusion protein; FGFR1/BCR chimaeric fusion protein	intracellular	GTPase activator activity [pmid 1903516]; kinase activity; protein serine/threonine kinase activity [pmid 1657398]; Rho guanyl-nucleotide exchange factor activity; transferase activity	intracellular signaling cascade; protein amino acid phosphorylation [pmid 1657398]; regulation of Rho protein signal transduction; signal transduction	PMID:16955467;PMID:16912036;PMID:16855631;PMID:16670264;PMID:16914906;PMID:1317490;PMID:1763041;PMID:1657398;PMID:1868241;PMID:1900918	10	MIM:151410	GeneID:613
NM_170731.3	GI:60218883	4044	768	11	11p13	REVIEWED REFSEQ	BDNF	MGC34632	NP_733927.1	brain-derived neurotrophic factor isoform b preproprotein	brain-derived neurotrophic factor; synonym: MGC34632	isoform b preproprotein is encoded by transcript variant 3; neurotrophin	.	growth factor activity [pmid 2236018]	nervous system development [pmid 2236018]	PMID:16901635;PMID:17006024;PMID:16890377;PMID:16869232;PMID:17096834;PMID:1339267;PMID:1889807;PMID:1889806;PMID:2230938;PMID:2236018	10	MIM:113505	GeneID:627
NM_001709.3	GI:34106711	3972	744	11	11p13	REVIEWED REFSEQ	BDNF	MGC34632	NP_001700.2	brain-derived neurotrophic factor isoform a preproprotein	brain-derived neurotrophic factor; synonym: MGC34632	isoform a preproprotein is encoded by transcript variant 4; neurotrophin	.	growth factor activity [pmid 2236018]	nervous system development [pmid 2236018]	PMID:16901635;PMID:17006024;PMID:16890377;PMID:16869232;PMID:17096834;PMID:1339267;PMID:1889807;PMID:1889806;PMID:2230938;PMID:2236018	10	MIM:113505	GeneID:627
NM_170735.4	GI:60218885	4247	744	11	11p13	REVIEWED REFSEQ	BDNF	MGC34632	NP_733931.1	brain-derived neurotrophic factor isoform a preproprotein	brain-derived neurotrophic factor; synonym: MGC34632	isoform a preproprotein is encoded by transcript variant 1; neurotrophin	.	growth factor activity [pmid 2236018]	nervous system development [pmid 2236018]	PMID:16901635;PMID:17006024;PMID:16890377;PMID:16869232;PMID:17096834;PMID:1339267;PMID:1889807;PMID:1889806;PMID:2230938;PMID:2236018	10	MIM:113505	GeneID:627
NM_170734.2	GI:34106709	3958	789	11	11p13	REVIEWED REFSEQ	BDNF	MGC34632	NP_733930.1	brain-derived neurotrophic factor isoform c preproprotein	brain-derived neurotrophic factor; synonym: MGC34632	isoform c preproprotein is encoded by transcript variant 6; neurotrophin	.	growth factor activity [pmid 2236018]	nervous system development [pmid 2236018]	PMID:16901635;PMID:17006024;PMID:16890377;PMID:16869232;PMID:17096834;PMID:1339267;PMID:1889807;PMID:1889806;PMID:2230938;PMID:2236018	10	MIM:113505	GeneID:627
NM_170733.2	GI:34106708	4016	744	11	11p13	REVIEWED REFSEQ	BDNF	MGC34632	NP_733929.1	brain-derived neurotrophic factor isoform a preproprotein	brain-derived neurotrophic factor; synonym: MGC34632	isoform a preproprotein is encoded by transcript variant 5; neurotrophin	.	growth factor activity [pmid 2236018]	nervous system development [pmid 2236018]	PMID:16901635;PMID:17006024;PMID:16890377;PMID:16869232;PMID:17096834;PMID:1339267;PMID:1889807;PMID:1889806;PMID:2230938;PMID:2236018	10	MIM:113505	GeneID:627
NM_170732.3	GI:60218884	4084	744	11	11p13	REVIEWED REFSEQ	BDNF	MGC34632	NP_733928.1	brain-derived neurotrophic factor isoform a preproprotein	brain-derived neurotrophic factor; synonym: MGC34632	isoform a preproprotein is encoded by transcript variant 2; neurotrophin	.	growth factor activity [pmid 2236018]	nervous system development [pmid 2236018]	PMID:16901635;PMID:17006024;PMID:16890377;PMID:16869232;PMID:17096834;PMID:1339267;PMID:1889807;PMID:1889806;PMID:2230938;PMID:2236018	10	MIM:113505	GeneID:627
NM_001711.3	GI:34304351	2401	1107	X	Xq28	REVIEWED REFSEQ	BGN	PGI;DSPG1;PG-S1;SLRR1A	NP_001702.1	biglycan preproprotein	biglycan; synonyms: PGI, DSPG1, PG-S1, SLRR1A	small leucine-rich protein 1A; bone/cartilage proteoglycan-I; dermatan sulphate proteoglycan I	extracellular matrix (sensu Metazoa) [pmid 1860845]; transport vesicle [pmid 11256614]	extracellular matrix structural constituent [pmid 1860845]; transferase activity	.	PMID:16883602;PMID:16434404;PMID:16051607;PMID:15775969;PMID:15546867;PMID:1612609;PMID:1860845;PMID:2059554;PMID:1968422;PMID:2590169	10	MIM:301870	GeneID:633
NM_001167.2	GI:32528298	8413	1494	X	Xq25	REVIEWED REFSEQ	BIRC4	API3;ILP1;MIHA;XIAP	NP_001158.2	baculoviral IAP repeat-containing protein 4	baculoviral IAP repeat-containing 4; synonyms: API3, ILP1, MIHA, XIAP	X-linked inhibitor of apoptosis; apoptosis inhibitor 3	cytoplasm [pmid 8654366]; cytosol [pmid 8654366]; intracellular	caspase inhibitor activity [pmid 9230442]; cysteine protease inhibitor activity; metal ion binding; protein binding [pmid 11801603]; zinc ion binding	anti-apoptosis [pmid 8654366]; apoptosis	PMID:17069460;PMID:16932741;PMID:17094439;PMID:16972754;PMID:16887178;PMID:9230442;PMID:9205126;PMID:8938457;PMID:8654366;PMID:8552191	10	MIM:300079	GeneID:331
NM_001012271.1	GI:59859881	2724	498	17	17q25	REVIEWED REFSEQ	BIRC5	API4;EPR-1	NP_001012271.1	baculoviral IAP repeat-containing protein 5 isoform 3	baculoviral IAP repeat-containing 5 (survivin); synonyms: API4, EPR-1	isoform 3 is encoded by transcript variant 3; apoptosis inhibitor 4; survivin	chromosome; chromosome, pericentric region [pmid 11084331]; cytoplasm [pmid 11256614]; intracellular; midbody [pmid 11084331]; nucleus; protein complex [pmid 16239925]	cysteine protease inhibitor activity; metal ion binding; protein binding [pmid 16239925]; zinc ion binding	anti-apoptosis; apoptosis; cell cycle; cell division; mitosis; protein complex localization [pmid 16239925]	PMID:16873289;PMID:16850112;PMID:16826583;PMID:16863850;PMID:16825985;PMID:9850056;PMID:9556606;PMID:9256286;PMID:7947793;PMID:8106347	10	MIM:603352	GeneID:332
NM_001168.2	GI:59859877	2655	429	17	17q25	REVIEWED REFSEQ	BIRC5	API4;EPR-1	NP_001159.2	baculoviral IAP repeat-containing protein 5 isoform 1	baculoviral IAP repeat-containing 5 (survivin); synonyms: API4, EPR-1	isoform 1 is encoded by transcript variant 1; apoptosis inhibitor 4; survivin	chromosome; chromosome, pericentric region [pmid 11084331]; cytoplasm [pmid 11256614]; intracellular; midbody [pmid 11084331]; nucleus; protein complex [pmid 16239925]	cysteine protease inhibitor activity; metal ion binding; protein binding [pmid 16239925]; zinc ion binding	anti-apoptosis; apoptosis; cell cycle; cell division; mitosis; protein complex localization [pmid 16239925]	PMID:16873289;PMID:16850112;PMID:16826583;PMID:16863850;PMID:16825985;PMID:9850056;PMID:9556606;PMID:9256286;PMID:7947793;PMID:8106347	10	MIM:603352	GeneID:332
NM_001012270.1	GI:59859879	2537	414	17	17q25	REVIEWED REFSEQ	BIRC5	API4;EPR-1	NP_001012270.1	baculoviral IAP repeat-containing protein 5 isoform 2	baculoviral IAP repeat-containing 5 (survivin); synonyms: API4, EPR-1	isoform 2 is encoded by transcript variant 2; apoptosis inhibitor 4; survivin	chromosome; chromosome, pericentric region [pmid 11084331]; cytoplasm [pmid 11256614]; intracellular; midbody [pmid 11084331]; nucleus; protein complex [pmid 16239925]	cysteine protease inhibitor activity; metal ion binding; protein binding [pmid 16239925]; zinc ion binding	anti-apoptosis; apoptosis; cell cycle; cell division; mitosis; protein complex localization [pmid 16239925]	PMID:16873289;PMID:16850112;PMID:16826583;PMID:16863850;PMID:16825985;PMID:9850056;PMID:9556606;PMID:9256286;PMID:7947793;PMID:8106347	10	MIM:603352	GeneID:332
NM_001715.2	GI:33469981	2642	1518	8	8p23-p22	VALIDATED REFSEQ	BLK	MGC10442	NP_001706.2	B lymphoid tyrosine kinase	B lymphoid tyrosine kinase; synonym: MGC10442	BLK nonreceptor tyrosine kinase	.	ATP binding; nucleotide binding; protein-tyrosine kinase activity [pmid 7845672]; transferase activity	protein amino acid phosphorylation; protein kinase cascade [pmid 2404338]	PMID:14970218;PMID:12406557;PMID:11896452;PMID:10449731;PMID:9525867;PMID:7592958;PMID:7592787;PMID:7845672;PMID:7822795;PMID:2404338	10	MIM:191305	GeneID:640
NM_005180.5	GI:39725706	3251	981	10	10p11.23	PROVISIONAL REFSEQ	BMI1	PCGF4;RNF51;MGC12685	NP_005171.4	polycomb group ring finger 4	B lymphoma Mo-MLV insertion region (mouse); synonyms: PCGF4, RNF51, MGC12685	murine leukemia viral (bmi-1) oncogene homolog; oncogene BMI-1	nucleus	metal ion binding; protein binding; zinc ion binding	chromatin modification; regulation of transcription, DNA-dependent; segment specification [pmid 7715727]; transcription	PMID:16874656;PMID:16936260;PMID:16751658;PMID:16714294;PMID:16537449;PMID:9199346;PMID:9121482;PMID:9009205;PMID:7715727;PMID:8268912	10	MIM:164831	GeneID:648
NM_001200.2	GI:80861484	3150	1191	20	20p12	REVIEWED REFSEQ	BMP2	BMP2A	NP_001191.1	bone morphogenetic protein 2 preproprotein	bone morphogenetic protein 2; synonym: BMP2A	.	extracellular region; extracellular space	cytokine activity; growth factor activity	cardiac cell differentiation [pmid 15110716]; cartilage development; cell-cell signaling [pmid 2315314]; epithelial to mesenchymal transition [pmid 15110716]; growth; ossification	PMID:16815889;PMID:17003113;PMID:16835229;PMID:16771708;PMID:16754660;PMID:1487246;PMID:2004778;PMID:2376592;PMID:2315314;PMID:3201241	10	MIM:112261	GeneID:650
NM_001201.1	GI:4557370	1774	1419	4	4p14-q21	REVIEWED REFSEQ	BMP3	.	NP_001192.1	bone morphogenetic protein 3 (osteogenic) precursor	bone morphogenetic protein 3 (osteogenic)	Bone morphogenetic protein-3	extracellular space	cytokine activity; growth factor activity	cartilage development; cell differentiation; cell-cell signaling [pmid 3201241]; ossification	PMID:11642720;PMID:9434787;PMID:2004778;PMID:2211625;PMID:1970330;PMID:2612162;PMID:3201241	7	MIM:112263	GeneID:651
NM_130851.1	GI:19528651	1779	1227	14	14q22-q23	REVIEWED REFSEQ	BMP4	ZYME;BMP2B;BMP2B1	NP_570912.1	bone morphogenetic protein 4 preproprotein	bone morphogenetic protein 4; synonyms: ZYME, BMP2B, BMP2B1	bone morphogenetic protein 2B	extracellular space	cytokine activity [pmid 14749725]; growth factor activity; signal transducer activity [pmid 9804553]	cartilage development; cell differentiation; growth; negative regulation of myoblast differentiation [pmid 14749725]; negative regulation of striated muscle development [pmid 14749725]; ossification; positive regulation of bone mineralization [pmid 14749725]; positive regulation of osteoblast differentiation [pmid 14749725]; positive regulation of protein amino acid phosphorylation [pmid 14749725…	PMID:17015616;PMID:17003113;PMID:16514669;PMID:16769910;PMID:16542506;PMID:7673243;PMID:7644468;PMID:7558046;PMID:7579580;PMID:3201241	10	MIM:112262	GeneID:652
NM_001202.2	GI:19528648	1999	1227	14	14q22-q23	REVIEWED REFSEQ	BMP4	ZYME;BMP2B;BMP2B1	NP_001193.1	bone morphogenetic protein 4 preproprotein	bone morphogenetic protein 4; synonyms: ZYME, BMP2B, BMP2B1	bone morphogenetic protein 2B	extracellular space	cytokine activity [pmid 14749725]; growth factor activity; signal transducer activity [pmid 9804553]	cartilage development; cell differentiation; growth; negative regulation of myoblast differentiation [pmid 14749725]; negative regulation of striated muscle development [pmid 14749725]; ossification; positive regulation of bone mineralization [pmid 14749725]; positive regulation of osteoblast differentiation [pmid 14749725]; positive regulation of protein amino acid phosphorylation [pmid 14749725…	PMID:17015616;PMID:17003113;PMID:16514669;PMID:16769910;PMID:16542506;PMID:7673243;PMID:7644468;PMID:7558046;PMID:7579580;PMID:3201241	10	MIM:112262	GeneID:652
NM_130850.1	GI:19528649	1790	1227	14	14q22-q23	REVIEWED REFSEQ	BMP4	ZYME;BMP2B;BMP2B1	NP_570911.1	bone morphogenetic protein 4 preproprotein	bone morphogenetic protein 4; synonyms: ZYME, BMP2B, BMP2B1	bone morphogenetic protein 2B	extracellular space	cytokine activity [pmid 14749725]; growth factor activity; signal transducer activity [pmid 9804553]	cartilage development; cell differentiation; growth; negative regulation of myoblast differentiation [pmid 14749725]; negative regulation of striated muscle development [pmid 14749725]; ossification; positive regulation of bone mineralization [pmid 14749725]; positive regulation of osteoblast differentiation [pmid 14749725]; positive regulation of protein amino acid phosphorylation [pmid 14749725…	PMID:17015616;PMID:17003113;PMID:16514669;PMID:16769910;PMID:16542506;PMID:7673243;PMID:7644468;PMID:7558046;PMID:7579580;PMID:3201241	10	MIM:112262	GeneID:652
NM_001718.3	GI:115527113	4968	1542	6	6p24-p23	REVIEWED REFSEQ	BMP6	VGR;VGR1	NP_001709.1	bone morphogenetic protein 6 precursor	bone morphogenetic protein 6; synonyms: VGR, VGR1	Vg-related sequence; transforming growth factor-beta; vegetal related growth factor (TGFB-related); vegetal-related (TGFB related) cytokine	extracellular space	cytokine activity; growth factor activity	cartilage development; cell differentiation; growth; ossification	PMID:16527843;PMID:16547600;PMID:15784727;PMID:15861517;PMID:15877825;PMID:7605353;PMID:9116752;PMID:8089189;PMID:1427904;PMID:2263636	10	MIM:112266	GeneID:654
NM_004329.2	GI:41349436	3631	1599	10	10q22.3	REVIEWED REFSEQ	BMPR1A	ALK3;CD292;ACVRLK3	NP_004320.2	bone morphogenetic protein receptor, type IA precursor	bone morphogenetic protein receptor, type IA; synonyms: ALK3, CD292, ACVRLK3	activin A receptor, type II-like kinase 3	integral to membrane [pmid 8397373]; membrane	ATP binding; magnesium ion binding; manganese ion binding; nucleotide binding; receptor activity; transferase activity; transforming growth factor beta receptor activity	protein amino acid phosphorylation; transforming growth factor beta receptor signaling pathway [pmid 8397373]	PMID:16436528;PMID:16672363;PMID:16525031;PMID:16226113;PMID:15940369;PMID:8702914;PMID:8605097;PMID:8592941;PMID:7791754;PMID:8397373	10	MIM:601299	GeneID:657
NM_001204.5	GI:72376969	11449	3117	2	2q33-q34	REVIEWED REFSEQ	BMPR2	BMR2;BMPR3;BRK-3;T-ALK;BMPR-II	NP_001195.2	bone morphogenetic protein receptor type II precursor	bone morphogenetic protein receptor, type II (serine/threonine kinase); synonyms: BMR2, BMPR3, BRK-3, T-ALK, BMPR-II	serine/threonine kinase; type II activin receptor-like kinase	integral to plasma membrane [pmid 7791754]; membrane	ATP binding; magnesium ion binding; manganese ion binding; nucleotide binding; protein binding [pmid 15188402]; protein serine/threonine kinase activity; receptor activity; transferase activity; transforming growth factor beta receptor activity	protein amino acid phosphorylation; skeletal development; transmembrane receptor protein serine/threonine kinase signaling pathway [pmid 7644468]	PMID:16782755;PMID:16436528;PMID:16717148;PMID:16615932;PMID:16429403;PMID:8592941;PMID:7673243;PMID:7644468;PMID:7791754;PMID:7890683	10	MIM:600799	GeneID:659
NM_007300.2	GI:63252877	6396	4797	17	17q21	REVIEWED REFSEQ	BRCA1	IRIS;PSCP;BRCAI;BRCC1;RNF53	NP_009231.1	breast cancer 1, early onset isoform BRCA1-delta14-18	breast cancer 1, early onset; synonyms: IRIS, PSCP, BRCAI, BRCC1, RNF53	isoform BRCA1-delta14-18 is encoded by transcript variant BRCA1-delta14-18; breast and ovarian cancer susceptibility protein 1; BRCA1/BRCA2-containing complex, subunit 1	BRCA1-BARD1 complex [pmid 15265711]; gamma-tubulin ring complex [pmid 12214252]; intracellular; nucleus [pmid 10918303]; ubiquitin ligase complex [pmid 14976165]	androgen receptor binding [pmid 15572661]; DNA binding [pmid 9662397]; enzyme binding [pmid 15965487]; metal ion binding; protein binding; transcription coactivator activity [pmid 15572661]; tubulin binding [pmid 12214252]; ubiquitin-protein ligase activity [pmid 15905410]; zinc ion binding [pmid 8944023]	androgen receptor signaling pathway [pmid 15572661]; cell cycle; cell cycle checkpoint; chromosome segregation [pmid 15965487]; DNA damage response, signal transduction by p53 class mediator resulting in transcription of p21 class mediator [pmid 10918303]; DNA damage response, signal transduction resulting in induction of apoptosis [pmid 14654789]; DNA repair; negative regulation of centriole rep…	PMID:17047656;PMID:16998500;PMID:16998499;PMID:16998498;PMID:17018160;PMID:7481765;PMID:1676470;PMID:2001833;PMID:2270482;PMID:4506230	10	MIM:113705	GeneID:672
NM_007294.2	GI:63252871	7191	5592	17	17q21	REVIEWED REFSEQ	BRCA1	IRIS;PSCP;BRCAI;BRCC1;RNF53	NP_009225.1	breast cancer 1, early onset isoform 1	breast cancer 1, early onset; synonyms: IRIS, PSCP, BRCAI, BRCC1, RNF53	isoform 1 is encoded by transcript variant BRCA1a; breast and ovarian cancer susceptibility protein 1; BRCA1/BRCA2-containing complex, subunit 1	BRCA1-BARD1 complex [pmid 15265711]; gamma-tubulin ring complex [pmid 12214252]; intracellular; nucleus [pmid 10918303]; ubiquitin ligase complex [pmid 14976165]	androgen receptor binding [pmid 15572661]; DNA binding [pmid 9662397]; enzyme binding [pmid 15965487]; metal ion binding; protein binding; transcription coactivator activity [pmid 15572661]; tubulin binding [pmid 12214252]; ubiquitin-protein ligase activity [pmid 15905410]; zinc ion binding [pmid 8944023]	androgen receptor signaling pathway [pmid 15572661]; cell cycle; cell cycle checkpoint; chromosome segregation [pmid 15965487]; DNA damage response, signal transduction by p53 class mediator resulting in transcription of p21 class mediator [pmid 10918303]; DNA damage response, signal transduction resulting in induction of apoptosis [pmid 14654789]; DNA repair; negative regulation of centriole rep…	PMID:17047656;PMID:16998500;PMID:16998499;PMID:16998498;PMID:17018160;PMID:7481765;PMID:1676470;PMID:2001833;PMID:2270482;PMID:4506230	10	MIM:113705	GeneID:672
NM_007305.2	GI:63252883	3759	2160	17	17q21	REVIEWED REFSEQ	BRCA1	IRIS;PSCP;BRCAI;BRCC1;RNF53	NP_009236.1	breast cancer 1, early onset isoform BRCA1-delta9-10-11b	breast cancer 1, early onset; synonyms: IRIS, PSCP, BRCAI, BRCC1, RNF53	isoform BRCA1-delta9-10-11b is encoded by transcript variant BRCA1-delta9-10-11b; breast and ovarian cancer susceptibility protein 1; BRCA1/BRCA2-containing complex, subunit 1	BRCA1-BARD1 complex [pmid 15265711]; gamma-tubulin ring complex [pmid 12214252]; intracellular; nucleus [pmid 10918303]; ubiquitin ligase complex [pmid 14976165]	androgen receptor binding [pmid 15572661]; DNA binding [pmid 9662397]; enzyme binding [pmid 15965487]; metal ion binding; protein binding; transcription coactivator activity [pmid 15572661]; tubulin binding [pmid 12214252]; ubiquitin-protein ligase activity [pmid 15905410]; zinc ion binding [pmid 8944023]	androgen receptor signaling pathway [pmid 15572661]; cell cycle; cell cycle checkpoint; chromosome segregation [pmid 15965487]; DNA damage response, signal transduction by p53 class mediator resulting in transcription of p21 class mediator [pmid 10918303]; DNA damage response, signal transduction resulting in induction of apoptosis [pmid 14654789]; DNA repair; negative regulation of centriole rep…	PMID:17047656;PMID:16998500;PMID:16998499;PMID:16998498;PMID:17018160;PMID:7481765;PMID:1676470;PMID:2001833;PMID:2270482;PMID:4506230	10	MIM:113705	GeneID:672
NM_007299.2	GI:63252876	6474	4875	17	17q21	REVIEWED REFSEQ	BRCA1	IRIS;PSCP;BRCAI;BRCC1;RNF53	NP_009230.1	breast cancer 1, early onset isoform BRCA1-delta14-17	breast cancer 1, early onset; synonyms: IRIS, PSCP, BRCAI, BRCC1, RNF53	isoform BRCA1-delta14-17 is encoded by transcript variant BRCA1-delta14-17; breast and ovarian cancer susceptibility protein 1; BRCA1/BRCA2-containing complex, subunit 1	BRCA1-BARD1 complex [pmid 15265711]; gamma-tubulin ring complex [pmid 12214252]; intracellular; nucleus [pmid 10918303]; ubiquitin ligase complex [pmid 14976165]	androgen receptor binding [pmid 15572661]; DNA binding [pmid 9662397]; enzyme binding [pmid 15965487]; metal ion binding; protein binding; transcription coactivator activity [pmid 15572661]; tubulin binding [pmid 12214252]; ubiquitin-protein ligase activity [pmid 15905410]; zinc ion binding [pmid 8944023]	androgen receptor signaling pathway [pmid 15572661]; cell cycle; cell cycle checkpoint; chromosome segregation [pmid 15965487]; DNA damage response, signal transduction by p53 class mediator resulting in transcription of p21 class mediator [pmid 10918303]; DNA damage response, signal transduction resulting in induction of apoptosis [pmid 14654789]; DNA repair; negative regulation of centriole rep…	PMID:17047656;PMID:16998500;PMID:16998499;PMID:16998498;PMID:17018160;PMID:7481765;PMID:1676470;PMID:2001833;PMID:2270482;PMID:4506230	10	MIM:113705	GeneID:672
NM_007304.2	GI:63252881	3879	2280	17	17q21	REVIEWED REFSEQ	BRCA1	IRIS;PSCP;BRCAI;BRCC1;RNF53	NP_009235.2	breast cancer 1, early onset isoform BRCA1-delta11b	breast cancer 1, early onset; synonyms: IRIS, PSCP, BRCAI, BRCC1, RNF53	isoform BRCA1-delta11b is encoded by transcript variant BRCA1-delta11b; breast and ovarian cancer susceptibility protein 1; BRCA1/BRCA2-containing complex, subunit 1	BRCA1-BARD1 complex [pmid 15265711]; gamma-tubulin ring complex [pmid 12214252]; intracellular; nucleus [pmid 10918303]; ubiquitin ligase complex [pmid 14976165]	androgen receptor binding [pmid 15572661]; DNA binding [pmid 9662397]; enzyme binding [pmid 15965487]; metal ion binding; protein binding; transcription coactivator activity [pmid 15572661]; tubulin binding [pmid 12214252]; ubiquitin-protein ligase activity [pmid 15905410]; zinc ion binding [pmid 8944023]	androgen receptor signaling pathway [pmid 15572661]; cell cycle; cell cycle checkpoint; chromosome segregation [pmid 15965487]; DNA damage response, signal transduction by p53 class mediator resulting in transcription of p21 class mediator [pmid 10918303]; DNA damage response, signal transduction resulting in induction of apoptosis [pmid 14654789]; DNA repair; negative regulation of centriole rep…	PMID:17047656;PMID:16998500;PMID:16998499;PMID:16998498;PMID:17018160;PMID:7481765;PMID:1676470;PMID:2001833;PMID:2270482;PMID:4506230	10	MIM:113705	GeneID:672
NM_007298.2	GI:63252875	3642	2043	17	17q21	REVIEWED REFSEQ	BRCA1	IRIS;PSCP;BRCAI;BRCC1;RNF53	NP_009229.1	breast cancer 1, early onset isoform BRCA1-delta9-11	breast cancer 1, early onset; synonyms: IRIS, PSCP, BRCAI, BRCC1, RNF53	isoform BRCA1-delta9-11 is encoded by transcript variant BRCA1-delta9-11; breast and ovarian cancer susceptibility protein 1; BRCA1/BRCA2-containing complex, subunit 1	BRCA1-BARD1 complex [pmid 15265711]; gamma-tubulin ring complex [pmid 12214252]; intracellular; nucleus [pmid 10918303]; ubiquitin ligase complex [pmid 14976165]	androgen receptor binding [pmid 15572661]; DNA binding [pmid 9662397]; enzyme binding [pmid 15965487]; metal ion binding; protein binding; transcription coactivator activity [pmid 15572661]; tubulin binding [pmid 12214252]; ubiquitin-protein ligase activity [pmid 15905410]; zinc ion binding [pmid 8944023]	androgen receptor signaling pathway [pmid 15572661]; cell cycle; cell cycle checkpoint; chromosome segregation [pmid 15965487]; DNA damage response, signal transduction by p53 class mediator resulting in transcription of p21 class mediator [pmid 10918303]; DNA damage response, signal transduction resulting in induction of apoptosis [pmid 14654789]; DNA repair; negative regulation of centriole rep…	PMID:17047656;PMID:16998500;PMID:16998499;PMID:16998498;PMID:17018160;PMID:7481765;PMID:1676470;PMID:2001833;PMID:2270482;PMID:4506230	10	MIM:113705	GeneID:672
NM_007303.2	GI:63252880	3765	2166	17	17q21	REVIEWED REFSEQ	BRCA1	IRIS;PSCP;BRCAI;BRCC1;RNF53	NP_009234.1	breast cancer 1, early onset isoform BRCA1-delta11	breast cancer 1, early onset; synonyms: IRIS, PSCP, BRCAI, BRCC1, RNF53	isoform BRCA1-delta11 is encoded by transcript variant BRCA1-delta11; breast and ovarian cancer susceptibility protein 1; BRCA1/BRCA2-containing complex, subunit 1	BRCA1-BARD1 complex [pmid 15265711]; gamma-tubulin ring complex [pmid 12214252]; intracellular; nucleus [pmid 10918303]; ubiquitin ligase complex [pmid 14976165]	androgen receptor binding [pmid 15572661]; DNA binding [pmid 9662397]; enzyme binding [pmid 15965487]; metal ion binding; protein binding; transcription coactivator activity [pmid 15572661]; tubulin binding [pmid 12214252]; ubiquitin-protein ligase activity [pmid 15905410]; zinc ion binding [pmid 8944023]	androgen receptor signaling pathway [pmid 15572661]; cell cycle; cell cycle checkpoint; chromosome segregation [pmid 15965487]; DNA damage response, signal transduction by p53 class mediator resulting in transcription of p21 class mediator [pmid 10918303]; DNA damage response, signal transduction resulting in induction of apoptosis [pmid 14654789]; DNA repair; negative regulation of centriole rep…	PMID:17047656;PMID:16998500;PMID:16998499;PMID:16998498;PMID:17018160;PMID:7481765;PMID:1676470;PMID:2001833;PMID:2270482;PMID:4506230	10	MIM:113705	GeneID:672
NM_007297.2	GI:63252874	6502	4704	17	17q21	REVIEWED REFSEQ	BRCA1	IRIS;PSCP;BRCAI;BRCC1;RNF53	NP_009228.1	breast cancer 1, early onset isoform BRCA1-delta2-10	breast cancer 1, early onset; synonyms: IRIS, PSCP, BRCAI, BRCC1, RNF53	isoform BRCA1-delta2-10 is encoded by transcript variant BRCA1-delta2-10; breast and ovarian cancer susceptibility protein 1; BRCA1/BRCA2-containing complex, subunit 1	BRCA1-BARD1 complex [pmid 15265711]; gamma-tubulin ring complex [pmid 12214252]; intracellular; nucleus [pmid 10918303]; ubiquitin ligase complex [pmid 14976165]	androgen receptor binding [pmid 15572661]; DNA binding [pmid 9662397]; enzyme binding [pmid 15965487]; metal ion binding; protein binding; transcription coactivator activity [pmid 15572661]; tubulin binding [pmid 12214252]; ubiquitin-protein ligase activity [pmid 15905410]; zinc ion binding [pmid 8944023]	androgen receptor signaling pathway [pmid 15572661]; cell cycle; cell cycle checkpoint; chromosome segregation [pmid 15965487]; DNA damage response, signal transduction by p53 class mediator resulting in transcription of p21 class mediator [pmid 10918303]; DNA damage response, signal transduction resulting in induction of apoptosis [pmid 14654789]; DNA repair; negative regulation of centriole rep…	PMID:17047656;PMID:16998500;PMID:16998499;PMID:16998498;PMID:17018160;PMID:7481765;PMID:1676470;PMID:2001833;PMID:2270482;PMID:4506230	10	MIM:113705	GeneID:672
NM_007302.2	GI:63252879	7068	5469	17	17q21	REVIEWED REFSEQ	BRCA1	IRIS;PSCP;BRCAI;BRCC1;RNF53	NP_009233.1	breast cancer 1, early onset isoform BRCA1-delta9-10	breast cancer 1, early onset; synonyms: IRIS, PSCP, BRCAI, BRCC1, RNF53	isoform BRCA1-delta9-10 is encoded by transcript variant BRCA1-delta9-10; breast and ovarian cancer susceptibility protein 1; BRCA1/BRCA2-containing complex, subunit 1	BRCA1-BARD1 complex [pmid 15265711]; gamma-tubulin ring complex [pmid 12214252]; intracellular; nucleus [pmid 10918303]; ubiquitin ligase complex [pmid 14976165]	androgen receptor binding [pmid 15572661]; DNA binding [pmid 9662397]; enzyme binding [pmid 15965487]; metal ion binding; protein binding; transcription coactivator activity [pmid 15572661]; tubulin binding [pmid 12214252]; ubiquitin-protein ligase activity [pmid 15905410]; zinc ion binding [pmid 8944023]	androgen receptor signaling pathway [pmid 15572661]; cell cycle; cell cycle checkpoint; chromosome segregation [pmid 15965487]; DNA damage response, signal transduction by p53 class mediator resulting in transcription of p21 class mediator [pmid 10918303]; DNA damage response, signal transduction resulting in induction of apoptosis [pmid 14654789]; DNA repair; negative regulation of centriole rep…	PMID:17047656;PMID:16998500;PMID:16998499;PMID:16998498;PMID:17018160;PMID:7481765;PMID:1676470;PMID:2001833;PMID:2270482;PMID:4506230	10	MIM:113705	GeneID:672
NM_007296.2	GI:63252873	7185	5592	17	17q21	REVIEWED REFSEQ	BRCA1	IRIS;PSCP;BRCAI;BRCC1;RNF53	NP_009227.1	breast cancer 1, early onset isoform 1	breast cancer 1, early onset; synonyms: IRIS, PSCP, BRCAI, BRCC1, RNF53	isoform 1 is encoded by transcript variant BRCA1a'; breast and ovarian cancer susceptibility protein 1; BRCA1/BRCA2-containing complex, subunit 1	BRCA1-BARD1 complex [pmid 15265711]; gamma-tubulin ring complex [pmid 12214252]; intracellular; nucleus [pmid 10918303]; ubiquitin ligase complex [pmid 14976165]	androgen receptor binding [pmid 15572661]; DNA binding [pmid 9662397]; enzyme binding [pmid 15965487]; metal ion binding; protein binding; transcription coactivator activity [pmid 15572661]; tubulin binding [pmid 12214252]; ubiquitin-protein ligase activity [pmid 15905410]; zinc ion binding [pmid 8944023]	androgen receptor signaling pathway [pmid 15572661]; cell cycle; cell cycle checkpoint; chromosome segregation [pmid 15965487]; DNA damage response, signal transduction by p53 class mediator resulting in transcription of p21 class mediator [pmid 10918303]; DNA damage response, signal transduction resulting in induction of apoptosis [pmid 14654789]; DNA repair; negative regulation of centriole rep…	PMID:17047656;PMID:16998500;PMID:16998499;PMID:16998498;PMID:17018160;PMID:7481765;PMID:1676470;PMID:2001833;PMID:2270482;PMID:4506230	10	MIM:113705	GeneID:672
NM_007295.2	GI:63252872	7388	5592	17	17q21	REVIEWED REFSEQ	BRCA1	IRIS;PSCP;BRCAI;BRCC1;RNF53	NP_009226.1	breast cancer 1, early onset isoform 1	breast cancer 1, early onset; synonyms: IRIS, PSCP, BRCAI, BRCC1, RNF53	isoform 1 is encoded by transcript variant BRCA1b; breast and ovarian cancer susceptibility protein 1; BRCA1/BRCA2-containing complex, subunit 1	BRCA1-BARD1 complex [pmid 15265711]; gamma-tubulin ring complex [pmid 12214252]; intracellular; nucleus [pmid 10918303]; ubiquitin ligase complex [pmid 14976165]	androgen receptor binding [pmid 15572661]; DNA binding [pmid 9662397]; enzyme binding [pmid 15965487]; metal ion binding; protein binding; transcription coactivator activity [pmid 15572661]; tubulin binding [pmid 12214252]; ubiquitin-protein ligase activity [pmid 15905410]; zinc ion binding [pmid 8944023]	androgen receptor signaling pathway [pmid 15572661]; cell cycle; cell cycle checkpoint; chromosome segregation [pmid 15965487]; DNA damage response, signal transduction by p53 class mediator resulting in transcription of p21 class mediator [pmid 10918303]; DNA damage response, signal transduction resulting in induction of apoptosis [pmid 14654789]; DNA repair; negative regulation of centriole rep…	PMID:17047656;PMID:16998500;PMID:16998499;PMID:16998498;PMID:17018160;PMID:7481765;PMID:1676470;PMID:2001833;PMID:2270482;PMID:4506230	10	MIM:113705	GeneID:672
NM_198590.1	GI:38372920	1766	531	19	19p13.3	VALIDATED REFSEQ	BSG	M6;OK;5F7;TCSF;CD147;EMMPRIN	NP_940992.1	basigin isoform 3	basigin (Ok blood group); synonyms: M6, OK, 5F7, TCSF, CD147, EMMPRIN	isoform 3 is encoded by transcript variant 3; OK blood group; collagenase stimulatory factor; M6 antigen; extracellular matrix metalloproteinase inducer	integral to membrane; membrane	mannose binding; signal transducer activity; sugar binding	cell surface receptor linked signal transduction [pmid 9767135]	PMID:16721788;PMID:16911716;PMID:16778084;PMID:16771728;PMID:16824781;PMID:8752667;PMID:7812975;PMID:8404035;PMID:1634773;PMID:1783610	10	MIM:109480	GeneID:682
NM_001728.2	GI:38372918	2024	1158	19	19p13.3	VALIDATED REFSEQ	BSG	M6;OK;5F7;TCSF;CD147;EMMPRIN	NP_001719.2	basigin isoform 1	basigin (Ok blood group); synonyms: M6, OK, 5F7, TCSF, CD147, EMMPRIN	isoform 1 is encoded by transcript variant 1; OK blood group; collagenase stimulatory factor; M6 antigen; extracellular matrix metalloproteinase inducer	integral to membrane; membrane	mannose binding; signal transducer activity; sugar binding	cell surface receptor linked signal transduction [pmid 9767135]	PMID:16721788;PMID:16911716;PMID:16778084;PMID:16771728;PMID:16824781;PMID:8752667;PMID:7812975;PMID:8404035;PMID:1634773;PMID:1783610	10	MIM:109480	GeneID:682
NM_198589.1	GI:38372924	1676	810	19	19p13.3	VALIDATED REFSEQ	BSG	M6;OK;5F7;TCSF;CD147;EMMPRIN	NP_940991.1	basigin isoform 2	basigin (Ok blood group); synonyms: M6, OK, 5F7, TCSF, CD147, EMMPRIN	isoform 2 is encoded by transcript variant 2; OK blood group; collagenase stimulatory factor; M6 antigen; extracellular matrix metalloproteinase inducer	integral to membrane; membrane	mannose binding; signal transducer activity; sugar binding	cell surface receptor linked signal transduction [pmid 9767135]	PMID:16721788;PMID:16911716;PMID:16778084;PMID:16771728;PMID:16824781;PMID:8752667;PMID:7812975;PMID:8404035;PMID:1634773;PMID:1783610	10	MIM:109480	GeneID:682
NM_198591.1	GI:38372922	1609	618	19	19p13.3	VALIDATED REFSEQ	BSG	M6;OK;5F7;TCSF;CD147;EMMPRIN	NP_940993.1	basigin isoform 4	basigin (Ok blood group); synonyms: M6, OK, 5F7, TCSF, CD147, EMMPRIN	isoform 4 is encoded by transcript variant 4; OK blood group; collagenase stimulatory factor; M6 antigen; extracellular matrix metalloproteinase inducer	integral to membrane; membrane	mannose binding; signal transducer activity; sugar binding	cell surface receptor linked signal transduction [pmid 9767135]	PMID:16721788;PMID:16911716;PMID:16778084;PMID:16771728;PMID:16824781;PMID:8752667;PMID:7812975;PMID:8404035;PMID:1634773;PMID:1783610	10	MIM:109480	GeneID:682
NM_000061.1	GI:4557376	2591	1980	X	Xq21.33-q22	REVIEWED REFSEQ	BTK	AT;ATK;BPK;XLA;IMD1;AGMX1;PSCTK1;MGC126261;MGC126262	NP_000052.1	Bruton agammaglobulinemia tyrosine kinase	Bruton agammaglobulinemia tyrosine kinase; synonyms: AT, ATK, BPK, XLA, IMD1, AGMX1, PSCTK1, MGC126261, MGC126262	src-related protein-tyrosine kinase; Bruton's tyrosine kinase; frameshift mutation results in truncated protein; dominant-negative kinase-deficient Brutons tyrosine kinase isoform 5; tyrosine-protein kinase BTK isoform 51	cytoplasm [pmid 15046600]; lipid raft [pmid 15046600]	ATP binding [pmid 11913944]; metal ion binding; nucleotide binding; protein binding [pmid 9012831] [pmid 9571151] [pmid 11788586]; protein-tyrosine kinase activity [pmid 11913944]; transferase activity; zinc ion binding	calcium-mediated signaling [pmid 15046600]; induction of apoptosis by extracellular signals [pmid 8688094]; intracellular signaling cascade [pmid 11913944]; mesoderm development [pmid 8013627]; protein amino acid phosphorylation [pmid 11913944]	PMID:16751014;PMID:16439361;PMID:16517732;PMID:16415872;PMID:16300960;PMID:7629518;PMID:7880320;PMID:7522330;PMID:1915549;PMID:2881637	10	MIM:300300	GeneID:695
NM_001002029.1	GI:50345295	5426	5235	6	6p21.3	REVIEWED REFSEQ	C4B	CH;C4A;C4F;CO4;C4B1;C4B2;C4B3;C4B5;C4A13;C4A91;C4B12;CPAMD3	NP_001002029.1	complement component 4B preproprotein	complement component 4B (Childo blood group); synonyms: CH, C4A, C4F, CO4, C4B1, C4B2, C4B3, C4B5, C4A13, C4A91, C4B12, CPAMD3	Chido form of C4; basic C4; complement component 4B, centromeric; C4 complement C4d region; complement C4B; complement component C4B; complement component 4B, telomeric	extracellular region	endopeptidase inhibitor activity	complement activation; complement activation, classical pathway; inflammatory response; innate immune response	PMID:16098595;PMID:16386506;PMID:15816885;PMID:15787745;PMID:15665772;PMID:1717583;PMID:1988494;PMID:2295627;PMID:2883116;PMID:1088823	10	MIM:120820	GeneID:721
NM_001741.2	GI:76880474	792	426	11	11p15.2-p15.1	VALIDATED REFSEQ	CALCA	CT;KC;CGRP;CALC1;CGRP1;CGRP-I;MGC126648	NP_001732.1	calcitonin isoform CALCA preproprotein	calcitonin/calcitonin-related polypeptide, alpha; synonyms: CT, KC, CGRP, CALC1, CGRP1, CGRP-I, MGC126648	isoform CALCA preproprotein is encoded by transcript variant 1; katacalcin	endoplasmic reticulum [pmid 9685362]; extracellular region; extracellular space [pmid 1761559]; soluble fraction [pmid 2408883]	hormone activity	adenylate cyclase activation [pmid 2983422]; blood pressure regulation [pmid 1318039]; cell-cell signaling [pmid 2408883]; elevation of cytosolic calcium ion concentration [pmid 9685362]; G-protein signaling, coupled to cAMP nucleotide second messenger [pmid 10822112]; phospholipase C activation [pmid 9685362]; skeletal development [pmid 10822112]	PMID:17026622;PMID:16840549;PMID:16710309;PMID:16611736;PMID:16720289;PMID:1318039;PMID:1761559;PMID:2571128;PMID:2502220;PMID:2408883	10	MIM:114130	GeneID:796
NM_001033953.1	GI:76880477	915	387	11	11p15.2-p15.1	VALIDATED REFSEQ	CALCA	CT;KC;CGRP;CALC1;CGRP1;CGRP-I;MGC126648	NP_001029125.1	calcitonin isoform CGRP preproprotein	calcitonin/calcitonin-related polypeptide, alpha; synonyms: CT, KC, CGRP, CALC1, CGRP1, CGRP-I, MGC126648	isoform CGRP preproprotein is encoded by transcript variant 3; katacalcin	endoplasmic reticulum [pmid 9685362]; extracellular region; extracellular space [pmid 1761559]; soluble fraction [pmid 2408883]	hormone activity	adenylate cyclase activation [pmid 2983422]; blood pressure regulation [pmid 1318039]; cell-cell signaling [pmid 2408883]; elevation of cytosolic calcium ion concentration [pmid 9685362]; G-protein signaling, coupled to cAMP nucleotide second messenger [pmid 10822112]; phospholipase C activation [pmid 9685362]; skeletal development [pmid 10822112]	PMID:17026622;PMID:16840549;PMID:16710309;PMID:16611736;PMID:16720289;PMID:1318039;PMID:1761559;PMID:2571128;PMID:2502220;PMID:2408883	10	MIM:114130	GeneID:796
NM_001033952.1	GI:76880483	816	426	11	11p15.2-p15.1	VALIDATED REFSEQ	CALCA	CT;KC;CGRP;CALC1;CGRP1;CGRP-I;MGC126648	NP_001029124.1	calcitonin isoform CALCA preproprotein	calcitonin/calcitonin-related polypeptide, alpha; synonyms: CT, KC, CGRP, CALC1, CGRP1, CGRP-I, MGC126648	isoform CALCA preproprotein is encoded by transcript variant 2; katacalcin	endoplasmic reticulum [pmid 9685362]; extracellular region; extracellular space [pmid 1761559]; soluble fraction [pmid 2408883]	hormone activity	adenylate cyclase activation [pmid 2983422]; blood pressure regulation [pmid 1318039]; cell-cell signaling [pmid 2408883]; elevation of cytosolic calcium ion concentration [pmid 9685362]; G-protein signaling, coupled to cAMP nucleotide second messenger [pmid 10822112]; phospholipase C activation [pmid 9685362]; skeletal development [pmid 10822112]	PMID:17026622;PMID:16840549;PMID:16710309;PMID:16611736;PMID:16720289;PMID:1318039;PMID:1761559;PMID:2571128;PMID:2502220;PMID:2408883	10	MIM:114130	GeneID:796
NM_001747.2	GI:63252912	1460	1047	2	2p11.2	REVIEWED REFSEQ	CAPG	MCP;AFCP	NP_001738.2	gelsolin-like capping protein	capping protein (actin filament), gelsolin-like; synonyms: MCP, AFCP	macrophage capping protein; actin-regulatory protein CAP-G	F-actin capping protein complex [pmid 1322908]; nucleus	actin binding	barbed-end actin filament capping [pmid 1322908]; protein complex assembly [pmid 1322908]	PMID:15454578;PMID:12754261;PMID:12637565;PMID:7814409;PMID:7851883;PMID:1322908	6	MIM:153615	GeneID:822
NM_022162.1	GI:11545911	4485	3123	16	16q21	REVIEWED REFSEQ	CARD15	CD;ACUG;BLAU;IBD1;NOD2;NOD2B;PSORAS1	NP_071445.1	NOD2 protein	caspase recruitment domain family, member 15; synonyms: CD, ACUG, BLAU, IBD1, NOD2, NOD2B, PSORAS1	inflammatory bowel disease protein 1; caspase recruitment domain protein 15; nucleotide-binding oligomerization domain 2; LRR-containing protein	cytoplasm [pmid 15967716]; cytosol [pmid 15998797]; intracellular; plasma membrane [pmid 15998797]; vesicle [pmid 15998797]	ATP binding; CARD domain binding [pmid 11087742]; enzyme binding [pmid 15753091]; nucleotide binding; peptidoglycan binding [pmid 15998797]; protein kinase binding [pmid 15075345]; transferase activity	activation of NF-kappaB transcription factor [pmid 11385577]; defense response to bacterium [pmid 15653568]; detection of bacterium [pmid 15653568]; intracellular signaling cascade [pmid 15653568]; positive regulation of I-kappaB kinase/NF-kappaB cascade [pmid 11087742]; positive regulation of interleukin-1 beta secretion [pmid 15107016]; protein oligomerization [pmid 15967716]; regulation of apo…	PMID:16897777;PMID:17009307;PMID:17006998;PMID:16949315;PMID:17057186;PMID:9797359;PMID:9541106;PMID:8894707;PMID:8587604;PMID:7809109	10	MIM:605956	GeneID:64127
NM_001230.4	GI:98985796	5777	1440	2	2q33-q34	REVIEWED REFSEQ	CASP10	MCH4;ALPS2;FLICE2	NP_001221.2	caspase 10 isoform a preproprotein	caspase 10, apoptosis-related cysteine peptidase; synonyms: MCH4, ALPS2, FLICE2	isoform a preproprotein is encoded by transcript variant A; caspase 10, apoptosis-related cysteine protease; FADD-like ICE2; apoptotic protease MCH-4; ICE-like apoptotic protease 4; Fas-associated death domain protein; interleukin-1B-converting enzyme 2	.	caspase activity [pmid 8755496] [pmid 10412980]; cysteine-type peptidase activity; identical protein binding [pmid 11717445]; protein binding	induction of apoptosis [pmid 10412980]; proteolysis; regulation of apoptosis	PMID:16251207;PMID:16186808;PMID:15772077;PMID:15735701;PMID:15767684;PMID:8755496;PMID:8521391;PMID:3031469;PMID:170210;PMID:1171445	10	MIM:601762	GeneID:843
NM_032977.3	GI:98985798	5906	1569	2	2q33-q34	REVIEWED REFSEQ	CASP10	MCH4;ALPS2;FLICE2	NP_116759.2	caspase 10 isoform d preproprotein	caspase 10, apoptosis-related cysteine peptidase; synonyms: MCH4, ALPS2, FLICE2	isoform d preproprotein is encoded by transcript variant D; caspase 10, apoptosis-related cysteine protease; FADD-like ICE2; apoptotic protease MCH-4; ICE-like apoptotic protease 4; Fas-associated death domain protein; interleukin-1B-converting enzyme 2	.	caspase activity [pmid 8755496] [pmid 10412980]; cysteine-type peptidase activity; identical protein binding [pmid 11717445]; protein binding	induction of apoptosis [pmid 10412980]; proteolysis; regulation of apoptosis	PMID:16251207;PMID:16186808;PMID:15772077;PMID:15735701;PMID:15767684;PMID:8755496;PMID:8521391;PMID:3031469;PMID:170210;PMID:1171445	10	MIM:601762	GeneID:843
NM_032974.3	GI:98985797	2288	1566	2	2q33-q34	REVIEWED REFSEQ	CASP10	MCH4;ALPS2;FLICE2	NP_116756.2	caspase 10 isoform b preproprotein	caspase 10, apoptosis-related cysteine peptidase; synonyms: MCH4, ALPS2, FLICE2	isoform b preproprotein is encoded by transcript variant B; caspase 10, apoptosis-related cysteine protease; FADD-like ICE2; apoptotic protease MCH-4; ICE-like apoptotic protease 4; Fas-associated death domain protein; interleukin-1B-converting enzyme 2	.	caspase activity [pmid 8755496] [pmid 10412980]; cysteine-type peptidase activity; identical protein binding [pmid 11717445]; protein binding	induction of apoptosis [pmid 10412980]; proteolysis; regulation of apoptosis	PMID:16251207;PMID:16186808;PMID:15772077;PMID:15735701;PMID:15767684;PMID:8755496;PMID:8521391;PMID:3031469;PMID:170210;PMID:1171445	10	MIM:601762	GeneID:843
NM_032983.2	GI:39995060	3927	327	7	7q34-q35	REVIEWED REFSEQ	CASP2	ICH1;NEDD2;CASP-2;ICH-1L;ICH-1L/1S	NP_116765.2	caspase 2 isoform 3	caspase 2, apoptosis-related cysteine peptidase (neural precursor cell expressed, developmentally down-regulated 2); synonyms: ICH1, NEDD2, CASP-2, ICH-1L, ICH-1L/1S	isoform 3 is encoded by transcript variant 3; caspase 2, apoptosis-related cysteine protease; ICH-1 protease; NEDD2 apoptosis regulatory gene; caspase 2, apoptosis-related cysteine protease (neural precursor cell expressed, developmentally down-regulated 2)	intracellular	caspase activity [pmid 8087842] [pmid 11156409]; cysteine-type peptidase activity; enzyme binding [pmid 11076957]; protein binding	anti-apoptosis [pmid 11156409]; apoptotic program [pmid 8087842]; proteolysis [pmid 8087842]; regulation of apoptosis	PMID:16822901;PMID:16387548;PMID:16172118;PMID:16227610;PMID:16193064;PMID:8962078;PMID:8780721;PMID:7789948;PMID:8087842;PMID:8044845	10	MIM:600639	GeneID:835
NM_032982.2	GI:39995058	4145	1359	7	7q34-q35	REVIEWED REFSEQ	CASP2	ICH1;NEDD2;CASP-2;ICH-1L;ICH-1L/1S	NP_116764.2	caspase 2 isoform 1 preproprotein	caspase 2, apoptosis-related cysteine peptidase (neural precursor cell expressed, developmentally down-regulated 2); synonyms: ICH1, NEDD2, CASP-2, ICH-1L, ICH-1L/1S	isoform 1 preproprotein is encoded by transcript variant 1; caspase 2, apoptosis-related cysteine protease; ICH-1 protease; NEDD2 apoptosis regulatory gene; caspase 2, apoptosis-related cysteine protease (neural precursor cell expressed, developmentally down-regulated 2)	intracellular	caspase activity [pmid 8087842] [pmid 11156409]; cysteine-type peptidase activity; enzyme binding [pmid 11076957]; protein binding	anti-apoptosis [pmid 11156409]; apoptotic program [pmid 8087842]; proteolysis [pmid 8087842]; regulation of apoptosis	PMID:16822901;PMID:16387548;PMID:16172118;PMID:16227610;PMID:16193064;PMID:8962078;PMID:8780721;PMID:7789948;PMID:8087842;PMID:8044845	10	MIM:600639	GeneID:835
NM_004346.3	GI:73622121	2689	834	4	4q34	REVIEWED REFSEQ	CASP3	CPP32;SCA-1;CPP32B	NP_004337.2	caspase 3 preproprotein	caspase 3, apoptosis-related cysteine peptidase; synonyms: CPP32, SCA-1, CPP32B	caspase 3, apoptosis-related cysteine protease; PARP cleavage protease; cysteine protease CPP32; SREBP cleavage activity 1; procaspase3; apopain; Yama	.	caspase activity [pmid 10942389]; cysteine-type peptidase activity; protein binding [pmid 9736630]	apoptosis; induction of apoptosis [pmid 7983002]; proteolysis [pmid 12888622]	PMID:16977583;PMID:16935258;PMID:17038954;PMID:16983089;PMID:16931214;PMID:8605870;PMID:7774019;PMID:7983002;PMID:8044845;PMID:1067155	10	MIM:600636	GeneID:836
NM_032991.2	GI:73622122	2522	834	4	4q34	REVIEWED REFSEQ	CASP3	CPP32;SCA-1;CPP32B	NP_116786.1	caspase 3 preproprotein	caspase 3, apoptosis-related cysteine peptidase; synonyms: CPP32, SCA-1, CPP32B	caspase 3, apoptosis-related cysteine protease; PARP cleavage protease; cysteine protease CPP32; SREBP cleavage activity 1; procaspase3; apopain; Yama	.	caspase activity [pmid 10942389]; cysteine-type peptidase activity; protein binding [pmid 9736630]	apoptosis; induction of apoptosis [pmid 7983002]; proteolysis [pmid 12888622]	PMID:16977583;PMID:16935258;PMID:17038954;PMID:16983089;PMID:16931214;PMID:8605870;PMID:7774019;PMID:7983002;PMID:8044845;PMID:1067155	10	MIM:600636	GeneID:836
NM_032992.2	GI:73622127	1394	615	4	4q25	REVIEWED REFSEQ	CASP6	MCH2	NP_116787.1	caspase 6 isoform beta	caspase 6, apoptosis-related cysteine peptidase; synonym: MCH2	isoform beta is encoded by transcript variant beta; caspase 6, apoptosis-related cysteine protease; apoptotic protease MCH-2	.	caspase activity; cysteine-type peptidase activity [pmid 7796396]; protein binding [pmid 12888622]	apoptosis; induction of apoptosis [pmid 7796396]; proteolysis [pmid 12888622]	PMID:16977583;PMID:16948818;PMID:16518869;PMID:16341674;PMID:16135563;PMID:8812467;PMID:8780721;PMID:8710882;PMID:7796396;PMID:7983002	10	MIM:601532	GeneID:839
NM_001226.3	GI:73622128	1661	882	4	4q25	REVIEWED REFSEQ	CASP6	MCH2	NP_001217.2	caspase 6 isoform alpha preproprotein	caspase 6, apoptosis-related cysteine peptidase; synonym: MCH2	isoform alpha preproprotein is encoded by transcript variant alpha; caspase 6, apoptosis-related cysteine protease; apoptotic protease MCH-2	.	caspase activity; cysteine-type peptidase activity [pmid 7796396]; protein binding [pmid 12888622]	apoptosis; induction of apoptosis [pmid 7796396]; proteolysis [pmid 12888622]	PMID:16977583;PMID:16948818;PMID:16518869;PMID:16341674;PMID:16135563;PMID:8812467;PMID:8780721;PMID:8710882;PMID:7796396;PMID:7983002	10	MIM:601532	GeneID:839
NM_033356.2	GI:73623020	2631	1395	2	2q33-q34	REVIEWED REFSEQ	CASP8	CAP4;MACH;MCH5;FLICE;MGC78473	NP_203520.1	caspase 8 isoform C	caspase 8, apoptosis-related cysteine peptidase; synonyms: CAP4, MACH, MCH5, FLICE, MGC78473	isoform C is encoded by transcript variant C; caspase 8, apoptosis-related cysteine protease; Mch5 isoform alpha; FADD-homologous ICE/CED-3-like protease; MACH-alpha-1/2/3 protein; MACH-beta-1/2/3/4 protein; procaspase-8L	cytoskeleton [pmid 10891503]; mitochondrion [pmid 10891503]	caspase activity [pmid 8681376]; cysteine-type peptidase activity [pmid 8681376]; identical protein binding [pmid 11717445]; signal transducer activity [pmid 12761501]	apoptotic program [pmid 8681376]; positive regulation of I-kappaB kinase/NF-kappaB cascade [pmid 12761501]; proteolysis [pmid 12888622]; regulation of apoptosis	PMID:17030903;PMID:16938569;PMID:16886176;PMID:16762833;PMID:17064406;PMID:8681376;PMID:8521391;PMID:7983002;PMID:3031469;PMID:170210	10	MIM:601763	GeneID:841
NM_033355.2	GI:73623019	2908	1440	2	2q33-q34	REVIEWED REFSEQ	CASP8	CAP4;MACH;MCH5;FLICE;MGC78473	NP_203519.1	caspase 8 isoform B precursor	caspase 8, apoptosis-related cysteine peptidase; synonyms: CAP4, MACH, MCH5, FLICE, MGC78473	isoform B precursor is encoded by transcript variant B; caspase 8, apoptosis-related cysteine protease; Mch5 isoform alpha; FADD-homologous ICE/CED-3-like protease; MACH-alpha-1/2/3 protein; MACH-beta-1/2/3/4 protein; cysteine protease; procaspase-8L	cytoskeleton [pmid 10891503]; mitochondrion [pmid 10891503]	caspase activity [pmid 8681376]; cysteine-type peptidase activity [pmid 8681376]; identical protein binding [pmid 11717445]; signal transducer activity [pmid 12761501]	apoptotic program [pmid 8681376]; positive regulation of I-kappaB kinase/NF-kappaB cascade [pmid 12761501]; proteolysis [pmid 12888622]; regulation of apoptosis	PMID:17030903;PMID:16938569;PMID:16886176;PMID:16762833;PMID:17064406;PMID:8681376;PMID:8521391;PMID:7983002;PMID:3031469;PMID:170210	10	MIM:601763	GeneID:841
NM_001228.3	GI:73623018	2894	1491	2	2q33-q34	REVIEWED REFSEQ	CASP8	CAP4;MACH;MCH5;FLICE;MGC78473	NP_001219.2	caspase 8 isoform A	caspase 8, apoptosis-related cysteine peptidase; synonyms: CAP4, MACH, MCH5, FLICE, MGC78473	isoform A is encoded by transcript variant A; caspase 8, apoptosis-related cysteine protease; Mch5 isoform alpha; FADD-homologous ICE/CED-3-like protease; MACH-alpha-1/2/3 protein; MACH-beta-1/2/3/4 protein; procaspase-8L	cytoskeleton [pmid 10891503]; mitochondrion [pmid 10891503]	caspase activity [pmid 8681376]; cysteine-type peptidase activity [pmid 8681376]; identical protein binding [pmid 11717445]; signal transducer activity [pmid 12761501]	apoptotic program [pmid 8681376]; positive regulation of I-kappaB kinase/NF-kappaB cascade [pmid 12761501]; proteolysis [pmid 12888622]; regulation of apoptosis	PMID:17030903;PMID:16938569;PMID:16886176;PMID:16762833;PMID:17064406;PMID:8681376;PMID:8521391;PMID:7983002;PMID:3031469;PMID:170210	10	MIM:601763	GeneID:841
NM_033358.2	GI:73623022	1101	708	2	2q33-q34	REVIEWED REFSEQ	CASP8	CAP4;MACH;MCH5;FLICE;MGC78473	NP_203522.1	caspase 8 isoform E	caspase 8, apoptosis-related cysteine peptidase; synonyms: CAP4, MACH, MCH5, FLICE, MGC78473	isoform E is encoded by transcript variant E; caspase 8, apoptosis-related cysteine protease; Mch5 isoform alpha; FADD-homologous ICE/CED-3-like protease; MACH-alpha-1/2/3 protein; MACH-beta-1/2/3/4 protein; procaspase-8L	cytoskeleton [pmid 10891503]; mitochondrion [pmid 10891503]	caspase activity [pmid 8681376]; cysteine-type peptidase activity [pmid 8681376]; identical protein binding [pmid 11717445]; signal transducer activity [pmid 12761501]	apoptotic program [pmid 8681376]; positive regulation of I-kappaB kinase/NF-kappaB cascade [pmid 12761501]; proteolysis [pmid 12888622]; regulation of apoptosis	PMID:17030903;PMID:16938569;PMID:16886176;PMID:16762833;PMID:17064406;PMID:8681376;PMID:8521391;PMID:7983002;PMID:3031469;PMID:170210	10	MIM:601763	GeneID:841
NM_001753.3	GI:15451855	2704	537	7	7q31.1	REVIEWED REFSEQ	CAV1	CAV;VIP21;MSTP085	NP_001744.2	caveolin 1	caveolin 1, caveolae protein, 22kDa; synonyms: CAV, VIP21, MSTP085	caveolae protein, 22-kD; caveolin 1 caveolae protein, 22kD; caveolin 1, alpha isoform; caveolin 1, beta isoform; cell growth-inhibiting protein 32	caveolar membrane [pmid 15219854]; endoplasmic reticulum [pmid 11294831]; Golgi membrane [pmid 11294831]; integral to membrane; integral to plasma membrane [pmid 1360410]; lipid raft [pmid 11294831]; plasma membrane [pmid 11256614]	cholesterol binding [pmid 11294831]; protein binding [pmid 10212252]; structural molecule activity [pmid 11865038]	cholesterol homeostasis [pmid 11294831]; cholesterol transport [pmid 11294831]	PMID:16979166;PMID:16822931;PMID:16877379;PMID:16820915;PMID:16904002;PMID:8621645;PMID:8632005;PMID:8058322;PMID:1360410;PMID:1294831	10	MIM:601047	GeneID:857
NM_198212.1	GI:38176291	3144	339	7	7q31.1	REVIEWED REFSEQ	CAV2	CAV;MGC12294	NP_937855.1	caveolin 2 isoform c	caveolin 2; synonyms: CAV, MGC12294	isoform c is encoded by transcript variant 2; caveolae protein, 20-kD	caveolar membrane [pmid 8552590]; integral to plasma membrane [pmid 8552590]; lipid raft [pmid 11294831]; perinuclear region [pmid 8552590]; plasma membrane [pmid 15788404]; transport vesicle [pmid 11256614]	protein binding [pmid 10212252]; protein homodimerization activity [pmid 8552590]	.	PMID:16904002;PMID:15703204;PMID:15968725;PMID:15788404;PMID:15569306;PMID:9361015;PMID:8552590;PMID:7479780;PMID:7829101;PMID:1360410	10	MIM:601048	GeneID:858
NM_001233.3	GI:38176290	3332	489	7	7q31.1	REVIEWED REFSEQ	CAV2	CAV;MGC12294	NP_001224.1	caveolin 2 isoform a and b	caveolin 2; synonyms: CAV, MGC12294	isoform a and b is encoded by transcript variant 1; caveolae protein, 20-kD	caveolar membrane [pmid 8552590]; integral to plasma membrane [pmid 8552590]; lipid raft [pmid 11294831]; perinuclear region [pmid 8552590]; plasma membrane [pmid 15788404]; transport vesicle [pmid 11256614]	protein binding [pmid 10212252]; protein homodimerization activity [pmid 8552590]	.	PMID:16904002;PMID:15703204;PMID:15968725;PMID:15788404;PMID:15569306;PMID:9361015;PMID:8552590;PMID:7479780;PMID:7829101;PMID:1360410	10	MIM:601048	GeneID:858
NM_000730.2	GI:63054823	1682	1287	4	4p15.1-p15.2	REVIEWED REFSEQ	CCKAR	CCK-A;CCKRA;CCK1-R	NP_000721.1	cholecystokinin A receptor	cholecystokinin A receptor; synonyms: CCK-A, CCKRA, CCK1-R	cholecystokinin-1 receptor; cholecystokinin type-A receptor	integral to plasma membrane [pmid 8343165]; plasma membrane [pmid 8343165]	cholecystokinin receptor activity [pmid 8343165]; receptor activity; rhodopsin-like receptor activity	digestion [pmid 8503909]; elevation of cytosolic calcium ion concentration [pmid 8503909]; feeding behavior [pmid 8503909]; G-protein signaling, coupled to IP3 second messenger (phospholipase C activating) [pmid 8343165]; response to nutrient [pmid 8503909]; signal transduction; smooth muscle contraction	PMID:15786550;PMID:15632187;PMID:15723764;PMID:15634012;PMID:15363473;PMID:9006937;PMID:7557108;PMID:7759110;PMID:8343165;PMID:8503909	10	MIM:118444	GeneID:886
NM_176875.2	GI:33356159	2120	1344	11	11p15.4	REVIEWED REFSEQ	CCKBR	GASR;CCK-B	NP_795344.1	cholecystokinin B receptor	cholecystokinin B receptor; synonyms: GASR, CCK-B	gastrin receptor; CCK2 receptor; cholecystokinin-B receptor/gastrin receptor; gastrin\cholecystokinin brain receptor	integral to plasma membrane [pmid 7681836]; plasma membrane [pmid 7681836]	gastrin receptor activity; phosphatidylinositol 3-kinase regulator activity [pmid 10400698]; phosphoinositide phospholipase C activity [pmid 7681836]; receptor activity; rhodopsin-like receptor activity	cell proliferation [pmid 10400698]; digestion [pmid 7681836]; elevation of cytosolic calcium ion concentration [pmid 7681836]; feeding behavior [pmid 7681836]; phospholipase C activation [pmid 7681836]; positive regulation of cell proliferation [pmid 8349705]; sensory perception [pmid 7681836]	PMID:16547500;PMID:16228228;PMID:16242076;PMID:16142371;PMID:16143134;PMID:7887934;PMID:7848914;PMID:8185170;PMID:7681836;PMID:1280419	10	MIM:118445	GeneID:887
NM_002983.1	GI:4506842	776	279	17	17q11-q21	PROVISIONAL REFSEQ	CCL3	MIP1A;SCYA3;G0S19-1;LD78ALPHA;MIP-1-alpha	NP_002974.1	chemokine (C-C motif) ligand 3	chemokine (C-C motif) ligand 3; synonyms: MIP1A, SCYA3, G0S19-1, LD78ALPHA, MIP-1-alpha	Small inducible cytokine A3; small inducible cytokine A3 (homologous to mouse Mip-1a); LD78 alpha beta	extracellular region; extracellular space; soluble fraction [pmid 10706735]	chemoattractant activity [pmid 15001559]; chemokine activity [pmid 10660125]; signal transducer activity [pmid 10857861]	antimicrobial humoral response (sensu Vertebrata) [pmid 9973507]; calcium ion homeostasis [pmid 10734056]; cell motility [pmid 10660125]; cell-cell signaling [pmid 10679098]; chemotaxis [pmid 10679098]; cytoskeleton organization and biogenesis [pmid 10072545]; exocytosis [pmid 10734056]; G-protein coupled receptor protein signaling pathway [pmid 10734056]; inflammatory response [pmid 10679098]; r…	PMID:16427155;PMID:16234357;PMID:16507178;PMID:16379602;PMID:15728180;PMID:1296815;PMID:2271120;PMID:1694014;PMID:1972563;PMID:1004873	10	MIM:182283	GeneID:6348
NM_003914.2	GI:16306528	1743	1398	13	13q12.3-q13	REVIEWED REFSEQ	CCNA1	.	NP_003905.1	cyclin A1	cyclin A1	.	cytosol [pmid 9041194]; microtubule cytoskeleton [pmid 11256614]; nucleus	protein binding [pmid 15232106]	cell cycle; cell division; male meiosis I [pmid 9843212]; meiosis; mitosis; regulation of cyclin-dependent protein kinase activity; spermatogenesis [pmid 9843212]	PMID:16799873;PMID:16449996;PMID:16007189;PMID:15829981;PMID:15456866;PMID:9244350;PMID:9041194;PMID:8565853;PMID:7478582;PMID:7969176	10	MIM:604036	GeneID:8900
NM_001013399.1	GI:61676092	2099	597	6	6q21	REVIEWED REFSEQ	CCNC	.	NP_001013417.1	cyclin C isoform b	cyclin C	isoform b is encoded by transcript variant 2	nucleus	.	cell cycle; cell division; regulation of progression through cell cycle [pmid 1833066]; regulation of transcription, DNA-dependent; transcription	PMID:16341674;PMID:15863722;PMID:15175163;PMID:15084261;PMID:12600719;PMID:7568034;PMID:7738192;PMID:7698009;PMID:1833066;PMID:1260071	10	MIM:123838	GeneID:892
NM_005190.3	GI:61676090	2321	852	6	6q21	REVIEWED REFSEQ	CCNC	.	NP_005181.2	cyclin C isoform a	cyclin C	isoform a is encoded by transcript variant 1	nucleus	.	cell cycle; cell division; regulation of progression through cell cycle [pmid 1833066]; regulation of transcription, DNA-dependent; transcription	PMID:16341674;PMID:15863722;PMID:15175163;PMID:15084261;PMID:12600719;PMID:7568034;PMID:7738192;PMID:7698009;PMID:1833066;PMID:1260071	10	MIM:123838	GeneID:892
NM_053056.2	GI:77628152	4304	888	11	11q13	REVIEWED REFSEQ	CCND1	BCL1;PRAD1;U21B31;D11S287E	NP_444284.1	cyclin D1	cyclin D1; synonyms: BCL1, PRAD1, U21B31, D11S287E	B-cell CLL/lymphoma 1; cyclin D1 (PRAD1: parathyroid adenomatosis 1); G1/S-specific cyclin D1	intracellular [pmid 11256614]; nucleus	protein binding [pmid 9106657] [pmid 15232106]	cell cycle; cell division; G1/S transition of mitotic cell cycle; regulation of progression through cell cycle	PMID:16860316;PMID:17090192;PMID:16980615;PMID:16865250;PMID:16942622;PMID:1535701;PMID:1386335;PMID:1532244;PMID:1682919;PMID:1826542	10	MIM:168461	GeneID:595
NM_001759.2	GI:16950656	6480	870	12	12p13	REVIEWED REFSEQ	CCND2	KIAK0002;MGC102758	NP_001750.1	cyclin D2	cyclin D2; synonyms: KIAK0002, MGC102758	G1/S-specific cyclin D2	nucleus	protein binding [pmid 11896535]	cell cycle; cell division; regulation of progression through cell cycle [pmid 1386335]	PMID:16548914;PMID:15755896;PMID:15797629;PMID:15613482;PMID:15509806;PMID:7739547;PMID:8114739;PMID:8343202;PMID:1386336;PMID:1386335	10	MIM:123833	GeneID:894
NM_001760.2	GI:16950657	2095	879	6	6p21	REVIEWED REFSEQ	CCND3	.	NP_001751.1	cyclin D3	cyclin D3	D3-type cyclin; G1/S-specific cyclin D3	nucleus	protein binding [pmid 11896535] [pmid 15232106]	cell cycle; cell division; regulation of progression through cell cycle [pmid 1386336]	PMID:16920920;PMID:16815849;PMID:16360641;PMID:16569260;PMID:16322284;PMID:7908906;PMID:1383201;PMID:1386336;PMID:1386335;PMID:1387066	10	MIM:123834	GeneID:896
NM_001238.1	GI:17318558	1958	1233	19	19q12	REVIEWED REFSEQ	CCNE1	CCNE	NP_001229.1	cyclin E1 isoform 1	cyclin E1; synonym: CCNE	isoform 1 is encoded by transcript variant 1; cyclin Es; cyclin Et	nucleus	androgen receptor binding [pmid 15572661]; protein binding [pmid 9891079]; transcription coactivator activity [pmid 15572661]	androgen receptor signaling pathway [pmid 15572661]; cell cycle; cell division; G1/S transition of mitotic cell cycle [pmid 8207080]; positive regulation of transcription, DNA-dependent [pmid 15572661]; regulation of progression through cell cycle	PMID:16799991;PMID:16627785;PMID:16609025;PMID:16761619;PMID:16823179;PMID:7698009;PMID:1388288;PMID:1388095;PMID:1833068;PMID:1833066	10	MIM:123837	GeneID:898
NM_057182.1	GI:17318560	1787	1188	19	19q12	REVIEWED REFSEQ	CCNE1	CCNE	NP_476530.1	cyclin E1 isoform 2	cyclin E1; synonym: CCNE	isoform 2 is encoded by transcript variant 2; cyclin Es; cyclin Et	nucleus	androgen receptor binding [pmid 15572661]; protein binding [pmid 9891079]; transcription coactivator activity [pmid 15572661]	androgen receptor signaling pathway [pmid 15572661]; cell cycle; cell division; G1/S transition of mitotic cell cycle [pmid 8207080]; positive regulation of transcription, DNA-dependent [pmid 15572661]; regulation of progression through cell cycle	PMID:16799991;PMID:16627785;PMID:16609025;PMID:16761619;PMID:16823179;PMID:7698009;PMID:1388288;PMID:1388095;PMID:1833068;PMID:1833066	10	MIM:123837	GeneID:898
NM_000579.2	GI:118572593	3369	1059	3	3p21.31	REVIEWED REFSEQ	CCR5	CKR5;CD195;CKR-5;CCCKR5;CMKBR5;CC-CKR-5	NP_000570.1	chemokine (C-C motif) receptor 5	chemokine (C-C motif) receptor 5; synonyms: CKR5, CD195, CKR-5, CCCKR5, CMKBR5, CC-CKR-5	chemr13; chemokine (C-C) receptor 5; C-C chemokine receptor 5; chemokine receptor CCR5; CCR5 chemokine receptor; CC chemokine receptor 5; C-C chemokine receptor type 5	cell surface [pmid 11278962]; cytoplasm [pmid 10415069]; endosome [pmid 10679098]; integral to membrane; integral to plasma membrane [pmid 10393923]; membrane; plasma membrane [pmid 10201901]	C-C chemokine receptor activity [pmid 8639485]; coreceptor activity [pmid 10469138]; phosphoinositide phospholipase C activity [pmid 8663314]; protein binding [pmid 15001559]; receptor activity; rhodopsin-like receptor activity	cell-cell signaling [pmid 10679098]; cellular defense response [pmid 10201901]; chemotaxis [pmid 10741397]; elevation of cytosolic calcium ion concentration [pmid 10201901]; G-protein coupled receptor protein signaling pathway [pmid 10393923]; inflammatory response [pmid 8639485]; signal transduction	PMID:17053144;PMID:17060059;PMID:16887960;PMID:16847113;PMID:16888899;PMID:8663314;PMID:8699119;PMID:8674119;PMID:8649511;PMID:8639485	10	MIM:601373	GeneID:1234
NM_001763.2	GI:110618223	2111	984	1	1q22-q23	REVIEWED REFSEQ	CD1A	R4;T6;CD1;FCB6;HTA1	NP_001754.2	CD1A antigen precursor	CD1a molecule; synonyms: R4, T6, CD1, FCB6, HTA1	CD1A antigen, a polypeptide; cortical thymocyte antigen CD1A; T-cell surface glycoprotein CD1a; T-cell surface antigen T6/Leu-6; hTa1 thymocyte antigen; epidermal dendritic cell marker CD1a; differentiation antigen CD1-alpha-3; cluster of differentiation 1 A	integral to plasma membrane [pmid 2447586]; membrane; MHC class I protein complex	MHC class I receptor activity	antigen processing and presentation	PMID:16670277;PMID:16598657;PMID:16272286;PMID:16208376;PMID:15864273;PMID:1301170;PMID:2583117;PMID:2701945;PMID:2478463;PMID:2447586	10	MIM:188370	GeneID:909
NM_001767.2	GI:31542293	1579	1056	1	1p13	PROVISIONAL REFSEQ	CD2	T11;SRBC	NP_001758.1	CD2 antigen (p50), sheep red blood cell receptor	CD2 molecule; synonyms: T11, SRBC	lymphocyte-function antigen-2	integral to plasma membrane [pmid 7544493] [pmid 7544493]; membrane	protein binding [pmid 7544493] [pmid 7544493] [pmid 12356317] [pmid 12356317]; receptor activity [pmid 7544493] [pmid 7544493]	cell surface receptor linked signal transduction [pmid 10575274] [pmid 10575274]; cell-cell adhesion [pmid 7544493] [pmid 7544493]; induction of apoptosis [pmid 9270771] [pmid 10575274] [pmid 10575274]; lipid raft polarization [pmid 11376005] [pmid 11591762]; natural killer cell activation [pmid 12714509]; positive regulation of myeloid dendritic cell activation [pmid 12714509]; regulation of T c…	PMID:16803907;PMID:15528362;PMID:12714509;PMID:12690097;PMID:12731040;PMID:1385321;PMID:1377404;PMID:1351089;PMID:1346273;PMID:1970422	10	MIM:186990	GeneID:914
NM_001025109.1	GI:68342037	2621	1158	1	1q32	VALIDATED REFSEQ	CD34	.	NP_001020280.1	CD34 antigen isoform a	CD34 molecule	isoform a is encoded by transcript variant 1; hematopoietic progenitor cell antigen CD34; CD34 antigen	external side of plasma membrane [pmid 15249540]; integral to membrane; membrane	carbohydrate binding [pmid 15249540]; protein binding	cell adhesion; cell-cell adhesion [pmid 15249540]; leukocyte migration	PMID:16557578;PMID:16830365;PMID:16552335;PMID:16698689;PMID:16698686;PMID:1374051;PMID:1370171;PMID:1694174;PMID:1693532;PMID:2462139	10	MIM:142230	GeneID:947
NM_001773.2	GI:77539053	2816	987	1	1q32	VALIDATED REFSEQ	CD34	.	NP_001764.1	CD34 antigen isoform b	CD34 molecule	isoform b is encoded by transcript variant 2; hematopoietic progenitor cell antigen CD34; CD34 antigen	external side of plasma membrane [pmid 15249540]; integral to membrane; membrane	carbohydrate binding [pmid 15249540]; protein binding	cell adhesion; cell-cell adhesion [pmid 15249540]; leukocyte migration	PMID:16557578;PMID:16830365;PMID:16552335;PMID:16698689;PMID:16698686;PMID:1374051;PMID:1370171;PMID:1694174;PMID:1693532;PMID:2462139	10	MIM:142230	GeneID:947
NM_001250.4	GI:91105420	1616	834	20	20q12-q13.2	REVIEWED REFSEQ	CD40	p50;Bp50;CDW40;MGC9013;TNFRSF5	NP_001241.1	CD40 antigen isoform 1 precursor	CD40 molecule, TNF receptor superfamily member 5; synonyms: p50, Bp50, CDW40, MGC9013, TNFRSF5	isoform 1 precursor is encoded by transcript variant 1; tumor necrosis factor receptor superfamily, member 5; CD40L receptor; CD40 type II isoform; nerve growth factor receptor-related B-lymphocyte activation molecule; B cell-associated molecule; B cell surface antigen CD40; CD40 antigen (TNF receptor superfamily member 5)	integral to plasma membrane [pmid 10748139]; membrane; plasma membrane [pmid 10748139]	enzyme binding [pmid 12223522]; transmembrane receptor activity	antimicrobial humoral response (sensu Vertebrata); apoptosis; B cell proliferation [pmid 8605945]; development; immune response; inflammatory response [pmid 2475341]; platelet activation [pmid 9468137]; positive regulation of I-kappaB kinase/NF-kappaB cascade [pmid 12761501]; protein complex assembly [pmid 10748139]; signal transduction	PMID:16964404;PMID:16936191;PMID:16644731;PMID:16756465;PMID:16504636;PMID:7516405;PMID:7516669;PMID:2475341;PMID:3487090;PMID:2998589	10	MIM:109535	GeneID:958
NM_152854.2	GI:91105277	1554	612	20	20q12-q13.2	REVIEWED REFSEQ	CD40	p50;Bp50;CDW40;MGC9013;TNFRSF5	NP_690593.1	CD40 antigen isoform 2 precursor	CD40 molecule, TNF receptor superfamily member 5; synonyms: p50, Bp50, CDW40, MGC9013, TNFRSF5	isoform 2 precursor is encoded by transcript variant 2; tumor necrosis factor receptor superfamily, member 5; CD40L receptor; CD40 type II isoform; nerve growth factor receptor-related B-lymphocyte activation molecule; B cell-associated molecule; B cell surface antigen CD40; CD40 antigen (TNF receptor superfamily member 5)	integral to plasma membrane [pmid 10748139]; membrane; plasma membrane [pmid 10748139]	enzyme binding [pmid 12223522]; transmembrane receptor activity	antimicrobial humoral response (sensu Vertebrata); apoptosis; B cell proliferation [pmid 8605945]; development; immune response; inflammatory response [pmid 2475341]; platelet activation [pmid 9468137]; positive regulation of I-kappaB kinase/NF-kappaB cascade [pmid 12761501]; protein complex assembly [pmid 10748139]; signal transduction	PMID:16964404;PMID:16936191;PMID:16644731;PMID:16756465;PMID:16504636;PMID:7516405;PMID:7516669;PMID:2475341;PMID:3487090;PMID:2998589	10	MIM:109535	GeneID:958
NM_001001389.1	GI:48255936	5619	2100	11	11p13	REVIEWED REFSEQ	CD44	IN;LHR;MC56;MDU2;MDU3;MIC4;Pgp1;CDW44;HCELL;MUTCH-I;ECMR-III;MGC10468	NP_001001389.1	CD44 antigen isoform 2 precursor	CD44 molecule (Indian blood group); synonyms: IN, LHR, MC56, MDU2, MDU3, MIC4, Pgp1, CDW44, HCELL, MUTCH-I, ECMR-III, MGC10468	isoform 2 precursor is encoded by transcript variant 2; cell surface glycoprotein CD44; antigen gp90 homing receptor; CDW44 antigen; phagocytic glycoprotein I; extracellular matrix receptor-III; GP90 lymphocyte homing/adhesion receptor; heparan sulfate proteoglycan; hyaluronate receptor; Hermes antigen; cell adhesion molecule (CD44); CD44 epithelial domain (CD44E); CD44 antigen (homing function a…	integral to plasma membrane [pmid 1991450]; membrane	collagen binding [pmid 2471973]; hyaluronic acid binding [pmid 1991450]; receptor activity	cell adhesion; cell-cell adhesion [pmid 1922057] [pmid 8640758]; cell-matrix adhesion [pmid 1922057] [pmid 8640758]	PMID:16652145;PMID:16868940;PMID:16636662;PMID:16702221;PMID:16713680;PMID:1465456;PMID:1281868;PMID:1496383;PMID:1537855;PMID:1694723	10	MIM:107269	GeneID:960
NM_001001392.1	GI:48255942	3985	420	11	11p13	REVIEWED REFSEQ	CD44	IN;LHR;MC56;MDU2;MDU3;MIC4;Pgp1;CDW44;HCELL;MUTCH-I;ECMR-III;MGC10468	NP_001001392.1	CD44 antigen isoform 5 precursor	CD44 molecule (Indian blood group); synonyms: IN, LHR, MC56, MDU2, MDU3, MIC4, Pgp1, CDW44, HCELL, MUTCH-I, ECMR-III, MGC10468	isoform 5 precursor is encoded by transcript variant 5; cell surface glycoprotein CD44; antigen gp90 homing receptor; CDW44 antigen; phagocytic glycoprotein I; extracellular matrix receptor-III; GP90 lymphocyte homing/adhesion receptor; heparan sulfate proteoglycan; hyaluronate receptor; Hermes antigen; cell adhesion molecule (CD44); CD44 epithelial domain (CD44E); CD44 antigen (homing function a…	integral to plasma membrane [pmid 1991450]; membrane	collagen binding [pmid 2471973]; hyaluronic acid binding [pmid 1991450]; receptor activity	cell adhesion; cell-cell adhesion [pmid 1922057] [pmid 8640758]; cell-matrix adhesion [pmid 1922057] [pmid 8640758]	PMID:16652145;PMID:16868940;PMID:16636662;PMID:16702221;PMID:16713680;PMID:1465456;PMID:1281868;PMID:1496383;PMID:1537855;PMID:1694723	10	MIM:107269	GeneID:960
NM_001001391.1	GI:48255940	4605	1086	11	11p13	REVIEWED REFSEQ	CD44	IN;LHR;MC56;MDU2;MDU3;MIC4;Pgp1;CDW44;HCELL;MUTCH-I;ECMR-III;MGC10468	NP_001001391.1	CD44 antigen isoform 4 precursor	CD44 molecule (Indian blood group); synonyms: IN, LHR, MC56, MDU2, MDU3, MIC4, Pgp1, CDW44, HCELL, MUTCH-I, ECMR-III, MGC10468	isoform 4 precursor is encoded by transcript variant 4; cell surface glycoprotein CD44; antigen gp90 homing receptor; CDW44 antigen; phagocytic glycoprotein I; extracellular matrix receptor-III; GP90 lymphocyte homing/adhesion receptor; heparan sulfate proteoglycan; hyaluronate receptor; Hermes antigen; cell adhesion molecule (CD44); CD44 epithelial domain (CD44E); CD44 antigen (homing function a…	integral to plasma membrane [pmid 1991450]; membrane	collagen binding [pmid 2471973]; hyaluronic acid binding [pmid 1991450]; receptor activity	cell adhesion; cell-cell adhesion [pmid 1922057] [pmid 8640758]; cell-matrix adhesion [pmid 1922057] [pmid 8640758]	PMID:16652145;PMID:16868940;PMID:16636662;PMID:16702221;PMID:16713680;PMID:1465456;PMID:1281868;PMID:1496383;PMID:1537855;PMID:1694723	10	MIM:107269	GeneID:960
NM_001001390.1	GI:48255938	5001	1482	11	11p13	REVIEWED REFSEQ	CD44	IN;LHR;MC56;MDU2;MDU3;MIC4;Pgp1;CDW44;HCELL;MUTCH-I;ECMR-III;MGC10468	NP_001001390.1	CD44 antigen isoform 3 precursor	CD44 molecule (Indian blood group); synonyms: IN, LHR, MC56, MDU2, MDU3, MIC4, Pgp1, CDW44, HCELL, MUTCH-I, ECMR-III, MGC10468	isoform 3 precursor is encoded by transcript variant 3; cell surface glycoprotein CD44; antigen gp90 homing receptor; CDW44 antigen; phagocytic glycoprotein I; extracellular matrix receptor-III; GP90 lymphocyte homing/adhesion receptor; heparan sulfate proteoglycan; hyaluronate receptor; Hermes antigen; cell adhesion molecule (CD44); CD44 epithelial domain (CD44E); CD44 antigen (homing function a…	integral to plasma membrane [pmid 1991450]; membrane	collagen binding [pmid 2471973]; hyaluronic acid binding [pmid 1991450]; receptor activity	cell adhesion; cell-cell adhesion [pmid 1922057] [pmid 8640758]; cell-matrix adhesion [pmid 1922057] [pmid 8640758]	PMID:16652145;PMID:16868940;PMID:16636662;PMID:16702221;PMID:16713680;PMID:1465456;PMID:1281868;PMID:1496383;PMID:1537855;PMID:1694723	10	MIM:107269	GeneID:960
NM_000610.3	GI:48255934	5748	2229	11	11p13	REVIEWED REFSEQ	CD44	IN;LHR;MC56;MDU2;MDU3;MIC4;Pgp1;CDW44;HCELL;MUTCH-I;ECMR-III;MGC10468	NP_000601.3	CD44 antigen isoform 1 precursor	CD44 molecule (Indian blood group); synonyms: IN, LHR, MC56, MDU2, MDU3, MIC4, Pgp1, CDW44, HCELL, MUTCH-I, ECMR-III, MGC10468	isoform 1 precursor is encoded by transcript variant 1; cell surface glycoprotein CD44; antigen gp90 homing receptor; CDW44 antigen; phagocytic glycoprotein I; extracellular matrix receptor-III; GP90 lymphocyte homing/adhesion receptor; heparan sulfate proteoglycan; hyaluronate receptor; Hermes antigen; cell adhesion molecule (CD44); CD44 epithelial domain (CD44E); CD44 antigen (homing function a…	integral to plasma membrane [pmid 1991450]; membrane	collagen binding [pmid 2471973]; hyaluronic acid binding [pmid 1991450]; receptor activity	cell adhesion; cell-cell adhesion [pmid 1922057] [pmid 8640758]; cell-matrix adhesion [pmid 1922057] [pmid 8640758]	PMID:16652145;PMID:16868940;PMID:16636662;PMID:16702221;PMID:16713680;PMID:1465456;PMID:1281868;PMID:1496383;PMID:1537855;PMID:1694723	10	MIM:107269	GeneID:960
NM_004356.3	GI:62240999	1497	711	11	11p15.5	REVIEWED REFSEQ	CD81	S5.7;TAPA1;TSPAN28	NP_004347.1	CD81 antigen	CD81 molecule; synonyms: S5.7, TAPA1, TSPAN28	target of antiproliferative antibody 1; 26 kDa cell surface protein TAPA-1; CD81 antigen (target of antiproliferative antibody 1)	integral to plasma membrane [pmid 14676841]; membrane	protein binding [pmid 14676841]	activation of MAPK activity [pmid 14676841]; entry of virus into host cell [pmid 14676841]; phosphatidylinositol biosynthesis [pmid 14676841]; phosphoinositide metabolism [pmid 14676841]; positive regulation of 1-phosphatidylinositol 4-kinase activity [pmid 14676841]; positive regulation of B cell proliferation; positive regulation of cell proliferation [pmid 14676841]; positive regulation of pep…	PMID:16912317;PMID:16735696;PMID:16641285;PMID:16352525;PMID:16339892;PMID:1383329;PMID:1860863;PMID:1650385;PMID:2398277;PMID:1695320	10	MIM:186845	GeneID:975
NM_002231.3	GI:67782352	1715	804	11	11p11.2	REVIEWED REFSEQ	CD82	R2;4F9;C33;IA4;ST6;GR15;KAI1;SAR2;TSPAN27	NP_002222.1	CD82 antigen isoform 1	CD82 molecule; synonyms: R2, 4F9, C33, IA4, ST6, GR15, KAI1, SAR2, TSPAN27	isoform 1 is encoded by transcript variant 1; suppressor of tumorigenicity 6; kangai 1 (suppression of tumorigenicity 6, prostate; CD82 antigen (R2 leukocyte antigen, antigen detected by monoclonal and antibody IA4)); C33 antigen; inducible membrane protein R2	integral to membrane; integral to plasma membrane [pmid 1842498]; plasma membrane [pmid 7754374]	protein binding [pmid 15205336]	.	PMID:16861889;PMID:16488391;PMID:16325219;PMID:15677461;PMID:15592684;PMID:7636191;PMID:7754374;PMID:1401919;PMID:1596907;PMID:2065333;PMID:1842498	11	MIM:600623	GeneID:3732
NM_001024844.1	GI:67782353	1640	729	11	11p11.2	REVIEWED REFSEQ	CD82	R2;4F9;C33;IA4;ST6;GR15;KAI1;SAR2;TSPAN27	NP_001020015.1	CD82 antigen isoform 2	CD82 molecule; synonyms: R2, 4F9, C33, IA4, ST6, GR15, KAI1, SAR2, TSPAN27	isoform 2 is encoded by transcript variant 2; suppressor of tumorigenicity 6; kangai 1 (suppression of tumorigenicity 6, prostate; CD82 antigen (R2 leukocyte antigen, antigen detected by monoclonal and antibody IA4)); C33 antigen; inducible membrane protein R2	integral to membrane; integral to plasma membrane [pmid 1842498]; plasma membrane [pmid 7754374]	protein binding [pmid 15205336]	.	PMID:16861889;PMID:16488391;PMID:16325219;PMID:15677461;PMID:15592684;PMID:7636191;PMID:1401919;PMID:1596907;PMID:2065333;PMID:1842498	10	MIM:600623	GeneID:3732
NM_006889.3	GI:91208432	2797	972	3	3q21	REVIEWED REFSEQ	CD86	B70;B7-2;LAB72;CD28LG2;MGC34413	NP_008820.2	CD86 antigen isoform 2 precursor	CD86 molecule; synonyms: B70, B7-2, LAB72, CD28LG2, MGC34413	isoform 2 precursor is encoded by transcript variant 2; CD28 antigen ligand 2; B7-2 antigen; B-lymphocyte activation antigen B7-2; CTLA-4 counter-receptor B7.2; CD86 antigen (CD28 antigen ligand 2, B7-2 antigen)	integral to membrane [pmid 9915850]; plasma membrane [pmid 7513726]	coreceptor activity [pmid 9915850]; protein binding [pmid 9915850]; transcriptional activator activity [pmid 9915850]	cell-cell signaling [pmid 9915850]; immune response [pmid 7694363]; positive regulation of cell proliferation [pmid 7513726]; positive regulation of interleukin-2 biosynthesis [pmid 9915850]; positive regulation of interleukin-4 biosynthesis [pmid 9915850]; positive regulation of T-helper 2 cell differentiation [pmid 9915850]; positive regulation of transcription [pmid 9915850]; positive regulati…	PMID:16690948;PMID:16339520;PMID:16223675;PMID:16115907;PMID:16002699;PMID:7489738;PMID:7495740;PMID:7542604;PMID:7541777;PMID:7513726	10	MIM:601020	GeneID:942
NM_175862.3	GI:91208429	2784	990	3	3q21	REVIEWED REFSEQ	CD86	B70;B7-2;LAB72;CD28LG2;MGC34413	NP_787058.3	CD86 antigen isoform 1	CD86 molecule; synonyms: B70, B7-2, LAB72, CD28LG2, MGC34413	isoform 1 is encoded by transcript variant 1; CD28 antigen ligand 2; B7-2 antigen; B-lymphocyte activation antigen B7-2; CTLA-4 counter-receptor B7.2; CD86 antigen (CD28 antigen ligand 2, B7-2 antigen)	integral to membrane [pmid 9915850]; plasma membrane [pmid 7513726]	coreceptor activity [pmid 9915850]; protein binding [pmid 9915850]; transcriptional activator activity [pmid 9915850]	cell-cell signaling [pmid 9915850]; immune response [pmid 7694363]; positive regulation of cell proliferation [pmid 7513726]; positive regulation of interleukin-2 biosynthesis [pmid 9915850]; positive regulation of interleukin-4 biosynthesis [pmid 9915850]; positive regulation of T-helper 2 cell differentiation [pmid 9915850]; positive regulation of transcription [pmid 9915850]; positive regulati…	PMID:16690948;PMID:16339520;PMID:16223675;PMID:16115907;PMID:16002699;PMID:7489738;PMID:7495740;PMID:7542604;PMID:7541777;PMID:7513726	10	MIM:601020	GeneID:942
NM_001769.2	GI:21237762	1246	687	12	12p13.3	REVIEWED REFSEQ	CD9	5H9;BA2;P24;GIG2;MIC3;MRP-1;BTCC-1;DRAP-27;TSPAN29	NP_001760.1	CD9 antigen	CD9 molecule; synonyms: 5H9, BA2, P24, GIG2, MIC3, MRP-1, BTCC-1, DRAP-27, TSPAN29	motility related protein; leukocyte antigen MIC3; antigen defined by monoclonal antibody 602-29; p24 antigen; growth-inhibiting gene 2 protein; 5H9 antigen; CD9 antigen (p24)	integral to membrane; integral to plasma membrane [pmid 2037603]; plasma membrane [pmid 6198179]	protein binding [pmid 11278880] [pmid 11504738]	cell adhesion [pmid 7511626]; cell motility [pmid 8478605]; fusion of sperm to egg plasma membrane [pmid 14575715]; paranodal junction assembly; platelet activation [pmid 2037603]	PMID:16682943;PMID:16900214;PMID:16951553;PMID:16537545;PMID:16491954;PMID:1377690;PMID:1720807;PMID:1939101;PMID:1879540;PMID:1840589	10	MIM:143030	GeneID:928
NM_004358.3	GI:47078250	3659	1701	20	20p13	REVIEWED REFSEQ	CDC25B	.	NP_004349.1	cell division cycle 25B isoform 2	cell division cycle 25 homolog B (S. cerevisiae)	isoform 2 is encoded by transcript variant 2; cell division cycle 25B	intracellular	hydrolase activity; protein tyrosine phosphatase activity [pmid 9188863]	cell division; M phase of mitotic cell cycle; mitosis [pmid 1836978]; positive regulation of cell proliferation [pmid 8276402]; protein amino acid dephosphorylation; regulation of progression through cell cycle [pmid 1836978]	PMID:16082213;PMID:15908796;PMID:15629715;PMID:15456846;PMID:15550849;PMID:7667636;PMID:7644510;PMID:8276402;PMID:1836978;PMID:1662986	10	MIM:116949	GeneID:994
NM_021873.2	GI:47078252	3701	1743	20	20p13	REVIEWED REFSEQ	CDC25B	.	NP_068659.1	cell division cycle 25B isoform 1	cell division cycle 25 homolog B (S. cerevisiae)	isoform 1 is encoded by transcript variant 1; cell division cycle 25B	intracellular	hydrolase activity; protein tyrosine phosphatase activity [pmid 9188863]	cell division; M phase of mitotic cell cycle; mitosis [pmid 1836978]; positive regulation of cell proliferation [pmid 8276402]; protein amino acid dephosphorylation; regulation of progression through cell cycle [pmid 1836978]	PMID:16082213;PMID:15908796;PMID:15629715;PMID:15456846;PMID:15550849;PMID:7667636;PMID:7644510;PMID:8276402;PMID:1836978;PMID:1662986	10	MIM:116949	GeneID:994
NM_021872.2	GI:47078251	3578	1620	20	20p13	REVIEWED REFSEQ	CDC25B	.	NP_068658.1	cell division cycle 25B isoform 3	cell division cycle 25 homolog B (S. cerevisiae)	isoform 3 is encoded by transcript variant 3; cell division cycle 25B	intracellular	hydrolase activity; protein tyrosine phosphatase activity [pmid 9188863]	cell division; M phase of mitotic cell cycle; mitosis [pmid 1836978]; positive regulation of cell proliferation [pmid 8276402]; protein amino acid dephosphorylation; regulation of progression through cell cycle [pmid 1836978]	PMID:16082213;PMID:15908796;PMID:15629715;PMID:15456846;PMID:15550849;PMID:7667636;PMID:7644510;PMID:8276402;PMID:1836978;PMID:1662986	10	MIM:116949	GeneID:994
NM_004360.2	GI:14589887	4828	2649	16	16q22.1	REVIEWED REFSEQ	CDH1	UVO;CDHE;ECAD;LCAM;Arc-1;CD324	NP_004351.1	cadherin 1, type 1 preproprotein	cadherin 1, type 1, E-cadherin (epithelial); synonyms: UVO, CDHE, ECAD, LCAM, Arc-1, CD324	calcium-dependent adhesion protein, epithelial; cadherin 1, E-cadherin (epithelial); cell-CAM 120/80; uvomorulin	integral to membrane [pmid 8033105]; membrane	calcium ion binding; protein binding	cell adhesion; homophilic cell adhesion [pmid 8033105]	PMID:17062664;PMID:16930554;PMID:16930538;PMID:17015477;PMID:16948518;PMID:7559781;PMID:1639850;PMID:1606546;PMID:2224804;PMID:3263290	10	MIM:192090	GeneID:999
NM_001797.2	GI:16306531	3654	2391	16	16q22.1	REVIEWED REFSEQ	CDH11	OB;CAD11;CDHOB;OSF-4	NP_001788.2	cadherin 11, type 2 preproprotein	cadherin 11, type 2, OB-cadherin (osteoblast); synonyms: OB, CAD11, CDHOB, OSF-4	osteoblast cadherin; cadherin-11; OB-cadherin	integral to membrane; membrane	calcium ion binding; protein binding	homophilic cell adhesion; ossification [pmid 8163513]	PMID:16651616;PMID:15743489;PMID:15509545;PMID:15383628;PMID:14985702;PMID:9615235;PMID:9520111;PMID:8163513;PMID:7982033;PMID:2059658	10	MIM:600023	GeneID:1009
NM_001257.3	GI:61676095	3842	2142	16	16q24.2-q24.3	REVIEWED REFSEQ	CDH13	CDHH	NP_001248.1	cadherin 13 preproprotein	cadherin 13, H-cadherin (heart); synonym: CDHH	H-cadherin; heart-cadherin; T-cadherin; truncated-cadherin; P105	membrane	calcium ion binding; GPI anchor binding; protein binding	cell adhesion [pmid 8673923]; homophilic cell adhesion	PMID:17094449;PMID:16222700;PMID:16099944;PMID:15821437;PMID:15816843;PMID:9615235;PMID:9468307;PMID:8673923;PMID:7982033;PMID:2059658	10	MIM:601364	GeneID:1012
NM_004063.2	GI:16507959	3697	2499	8	8q22.1	REVIEWED REFSEQ	CDH17	HPT1;CDH16;HPT-1;FLJ26931;MGC138218;MGC142024	NP_004054.2	cadherin 17 precursor	cadherin 17, LI cadherin (liver-intestine); synonyms: HPT1, CDH16, HPT-1, FLJ26931, MGC138218, MGC142024	LI cadherin; liver-intestine cadherin; cadherin-16; human peptide transporter 1; human intestinal peptide-associated transporter HPT-1; HPT-1 cadherin	integral to plasma membrane; membrane; membrane fraction	calcium ion binding; protein binding; transporter activity [pmid 8153632]	cell adhesion [pmid 8153632]; homophilic cell adhesion; transport [pmid 8153632]	PMID:15701831;PMID:15279905;PMID:15302935;PMID:15178443;PMID:12824888;PMID:11193569;PMID:10191097;PMID:9615235;PMID:8153632;PMID:603017	10	MIM:603017	GeneID:1015
NM_001793.3	GI:45269142	3649	2490	16	16q22.1	REVIEWED REFSEQ	CDH3	CDHP;HJMD;PCAD	NP_001784.2	cadherin 3, type 1 preproprotein	cadherin 3, type 1, P-cadherin (placental); synonyms: CDHP, HJMD, PCAD	placental cadherin; P-cadherin; cadherin 3, P-cadherin (placental); calcium-dependent adhesion protein, placental	integral to membrane; membrane	calcium ion binding; protein binding	cell adhesion [pmid 2793940]; homophilic cell adhesion; response to stimulus; visual perception	PMID:16115928;PMID:15817166;PMID:15805154;PMID:15967043;PMID:15375751;PMID:7538474;PMID:7534041;PMID:1427864;PMID:1924379;PMID:2793940	10	MIM:114021	GeneID:1001
NM_003674.2	GI:32528262	1913	996	16	16q24	REVIEWED REFSEQ	CDK10	PISSLRE	NP_003665.2	cyclin-dependent kinase 10 isoform 1	cyclin-dependent kinase (CDC2-like) 10; synonym: PISSLRE	isoform 1 is encoded by transcript variant 1; serine/threonine protein kinase PISSLRE; CDC2-related protein kinase; cell division protein kinase 10; cyclin-dependent kinase related protein	.	ATP binding; cyclin-dependent protein kinase activity [pmid 8084611]; kinase activity; nucleotide binding; protein serine/threonine kinase activity; transferase activity	negative regulation of cell proliferation [pmid 8208557]; protein amino acid phosphorylation; traversing start control point of mitotic cell cycle [pmid 8208557]	PMID:11313931;PMID:11006117;PMID:10036189;PMID:7664269;PMID:7882308;PMID:8084611;PMID:8208557	7	MIM:603464	GeneID:8558
NM_052987.2	GI:32528264	1633	945	16	16q24	REVIEWED REFSEQ	CDK10	PISSLRE	NP_443713.1	cyclin-dependent kinase 10 isoform 2	cyclin-dependent kinase (CDC2-like) 10; synonym: PISSLRE	isoform 2 is encoded by transcript variant 2; serine/threonine protein kinase PISSLRE; CDC2-related protein kinase; cell division protein kinase 10; cyclin-dependent kinase related protein	.	ATP binding; cyclin-dependent protein kinase activity [pmid 8084611]; kinase activity; nucleotide binding; protein serine/threonine kinase activity; transferase activity	negative regulation of cell proliferation [pmid 8208557]; protein amino acid phosphorylation; traversing start control point of mitotic cell cycle [pmid 8208557]	PMID:11313931;PMID:11006117;PMID:10036189;PMID:7664269;PMID:7882308;PMID:8084611;PMID:8208557	7	MIM:603464	GeneID:8558
NM_052827.1	GI:16936529	2226	795	12	12q13	REVIEWED REFSEQ	CDK2	p33(CDK2)	NP_439892.1	cyclin-dependent kinase 2 isoform 2	cyclin-dependent kinase 2; synonym: p33(CDK2)	isoform 2 is encoded by transcript variant 2; cdc2-related protein kinase; cell devision kinase 2; p33 protein kinase	cytoplasm [pmid 10767298]; nucleus [pmid 10767298]	ATP binding; cyclin-dependent protein kinase activity [pmid 1653904]; nucleotide binding; protein binding [pmid 11980914] [pmid 12839962] [pmid 15611625]; protein serine/threonine kinase activity; transferase activity	cell cycle; cell division; G2/M transition of mitotic cell cycle [pmid 1653904]; mitosis; positive regulation of cell proliferation [pmid 10767298]; protein amino acid phosphorylation; regulation of DNA replication [pmid 9933170]; traversing start control point of mitotic cell cycle [pmid 9933170]	PMID:17038621;PMID:16912045;PMID:16824683;PMID:16765349;PMID:16762841;PMID:7569954;PMID:1388288;PMID:1717994;PMID:1653904;PMID:1714386	10	MIM:116953	GeneID:1017
NM_001798.2	GI:16936527	2328	897	12	12q13	REVIEWED REFSEQ	CDK2	p33(CDK2)	NP_001789.2	cyclin-dependent kinase 2 isoform 1	cyclin-dependent kinase 2; synonym: p33(CDK2)	isoform 1 is encoded by transcript variant 1; cdc2-related protein kinase; cell devision kinase 2; p33 protein kinase	cytoplasm [pmid 10767298]; nucleus [pmid 10767298]	ATP binding; cyclin-dependent protein kinase activity [pmid 1653904]; nucleotide binding; protein binding [pmid 11980914] [pmid 12839962] [pmid 15611625]; protein serine/threonine kinase activity; transferase activity	cell cycle; cell division; G2/M transition of mitotic cell cycle [pmid 1653904]; mitosis; positive regulation of cell proliferation [pmid 10767298]; protein amino acid phosphorylation; regulation of DNA replication [pmid 9933170]; traversing start control point of mitotic cell cycle [pmid 9933170]	PMID:17038621;PMID:16912045;PMID:16824683;PMID:16765349;PMID:16762841;PMID:7569954;PMID:1388288;PMID:1717994;PMID:1653904;PMID:1714386	10	MIM:116953	GeneID:1017
NM_001259.5	GI:45827787	11611	981	7	7q21-q22	REVIEWED REFSEQ	CDK6	PLSTIRE;MGC59692	NP_001250.1	cyclin-dependent kinase 6	cyclin-dependent kinase 6; synonyms: PLSTIRE, MGC59692	cell division protein kinase 6	.	ATP binding; nucleotide binding; protein binding [pmid 9150368] [pmid 15232106]; protein serine/threonine kinase activity; transferase activity	cell cycle; cell division; cell proliferation [pmid 8114739]; G1 phase of mitotic cell cycle [pmid 8114739]; protein amino acid phosphorylation; regulation of progression through cell cycle [pmid 8114739]	PMID:16713569;PMID:16314645;PMID:15687240;PMID:15790678;PMID:15761153;PMID:7566098;PMID:7759865;PMID:7882308;PMID:8001816;PMID:1639063	10	MIM:603368	GeneID:1021
NM_000389.2	GI:17978496	2140	495	6	6p21.2	REVIEWED REFSEQ	CDKN1A	P21;CIP1;SDI1;WAF1;CAP20;CDKN1;MDA-6;p21CIP1	NP_000380.1	cyclin-dependent kinase inhibitor 1A	cyclin-dependent kinase inhibitor 1A (p21, Cip1); synonyms: P21, CIP1, SDI1, WAF1, CAP20, CDKN1, MDA-6, p21CIP1	melanoma differentiation associated protein 6; CDK-interaction protein 1; wild-type p53-activated fragment 1; DNA synthesis inhibitor	nucleus [pmid 9660939]	cyclin-dependent protein kinase inhibitor activity [pmid 8242751]; kinase activity; metal ion binding; protein binding [pmid 8756624] [pmid 15232106]; protein kinase activity; zinc ion binding	cell cycle; cell cycle arrest [pmid 9822382]; induction of apoptosis by intracellular signals [pmid 9660939]; negative regulation of cell proliferation [pmid 10692450]; regulation of cyclin-dependent protein kinase activity [pmid 8242751]	PMID:17062672;PMID:16835890;PMID:16952553;PMID:16867219;PMID:16831599;PMID:7478594;PMID:7478582;PMID:7655464;PMID:7753561;PMID:7698009	10	MIM:116899	GeneID:1026
NM_078467.1	GI:17978494	2281	495	6	6p21.2	REVIEWED REFSEQ	CDKN1A	P21;CIP1;SDI1;WAF1;CAP20;CDKN1;MDA-6;p21CIP1	NP_510867.1	cyclin-dependent kinase inhibitor 1A	cyclin-dependent kinase inhibitor 1A (p21, Cip1); synonyms: P21, CIP1, SDI1, WAF1, CAP20, CDKN1, MDA-6, p21CIP1	melanoma differentiation associated protein 6; CDK-interaction protein 1; wild-type p53-activated fragment 1; DNA synthesis inhibitor	nucleus [pmid 9660939]	cyclin-dependent protein kinase inhibitor activity [pmid 8242751]; kinase activity; metal ion binding; protein binding [pmid 8756624] [pmid 15232106]; protein kinase activity; zinc ion binding	cell cycle; cell cycle arrest [pmid 9822382]; induction of apoptosis by intracellular signals [pmid 9660939]; negative regulation of cell proliferation [pmid 10692450]; regulation of cyclin-dependent protein kinase activity [pmid 8242751]	PMID:17062672;PMID:16835890;PMID:16952553;PMID:16867219;PMID:16831599;PMID:7478594;PMID:7478582;PMID:7655464;PMID:7753561;PMID:7698009	10	MIM:116899	GeneID:1026
NM_004064.2	GI:17978497	2422	597	12	12p13.1-p12	REVIEWED REFSEQ	CDKN1B	KIP1;CDKN4;P27KIP1	NP_004055.1	cyclin-dependent kinase inhibitor 1B	cyclin-dependent kinase inhibitor 1B (p27, Kip1); synonyms: KIP1, CDKN4, P27KIP1	.	cytoplasm [pmid 12093740]; nucleus [pmid 12093740]	cyclin-dependent protein kinase inhibitor activity [pmid 10918569]; protein binding [pmid 8756624] [pmid 9106657] [pmid 15057270]; transforming growth factor beta receptor, cytoplasmic mediator activity [pmid 8033212]	cell cycle; cell cycle arrest [pmid 12093740]; negative regulation of cell proliferation [pmid 8033212]; regulation of cyclin-dependent protein kinase activity [pmid 8033212]	PMID:16804901;PMID:16842750;PMID:16835890;PMID:16880511;PMID:16705171;PMID:7478582;PMID:7882310;PMID:7882309;PMID:7882308;PMID:8033212	10	MIM:600778	GeneID:1027
NM_000076.1	GI:4557440	1511	951	11	11p15.5	REVIEWED REFSEQ	CDKN1C	BWS;WBS;p57;BWCR;KIP2	NP_000067.1	cyclin-dependent kinase inhibitor 1C	cyclin-dependent kinase inhibitor 1C (p57, Kip2); synonyms: BWS, WBS, p57, BWCR, KIP2	p57KIP2; Beckwith-Wiedemann syndrome	nucleus	cyclin-dependent protein kinase inhibitor activity [pmid 7729684]; protein binding [pmid 9106657]	cell cycle; cell cycle arrest [pmid 7729684]; G1 phase of mitotic cell cycle [pmid 7729684]; negative regulation of cell proliferation [pmid 7729684]; regulation of cyclin-dependent protein kinase activity [pmid 7729684]	PMID:16705184;PMID:16357845;PMID:16943770;PMID:16575194;PMID:16124066;PMID:8610162;PMID:8640800;PMID:7729684;PMID:7729683;PMID:1786629	10	MIM:600856	GeneID:1028
NM_000077.3	GI:47132606	1163	471	9	9p21	REVIEWED REFSEQ	CDKN2A	ARF;MLM;p14;p16;p19;CMM2;INK4;MTS1;TP16;CDK4I;CDKN2;INK4a;p14ARF;p16INK4;p16INK4a	NP_000068.1	cyclin-dependent kinase inhibitor 2A isoform 1	cyclin-dependent kinase inhibitor 2A (melanoma, p16, inhibits CDK4); synonyms: ARF, MLM, p14, p16, p19, CMM2, INK4, MTS1, TP16, CDK4I, CDKN2, INK4a, p14ARF, p16INK4, p16INK4a	isoform 1 is encoded by transcript variant 1; multiple tumor suppressor 1; cyclin-dependent kinase inhibitor p16; cell cycle negative regulator beta; CDK4 inhibitor p16-INK4	nucleus	cyclin-dependent protein kinase inhibitor activity [pmid 7972006]; DNA binding; kinase activity; protein binding [pmid 11278317] [pmid 15989956]	apoptosis; cell cycle; cell cycle arrest [pmid 7972006]; cell cycle checkpoint [pmid 7972006]; negative regulation of cell proliferation [pmid 7972006]; negative regulation of progression through cell cycle; regulation of cyclin-dependent protein kinase activity [pmid 7972006]; regulation of transcription, DNA-dependent; rRNA processing; transcription	PMID:17001621;PMID:17052587;PMID:17094467;PMID:17094449;PMID:17017004;PMID:7624155;PMID:7541708;PMID:7624129;PMID:7972006;PMID:7726912	10	MIM:600160	GeneID:1029
NM_058195.2	GI:47132605	1154	522	9	9p21	REVIEWED REFSEQ	CDKN2A	ARF;MLM;p14;p16;p19;CMM2;INK4;MTS1;TP16;CDK4I;CDKN2;INK4a;p14ARF;p16INK4;p16INK4a	NP_478102.1	cyclin-dependent kinase inhibitor 2A isoform 4	cyclin-dependent kinase inhibitor 2A (melanoma, p16, inhibits CDK4); synonyms: ARF, MLM, p14, p16, p19, CMM2, INK4, MTS1, TP16, CDK4I, CDKN2, INK4a, p14ARF, p16INK4, p16INK4a	isoform 4 is encoded by transcript variant 4; multiple tumor suppressor 1; cyclin-dependent kinase inhibitor p16; cell cycle negative regulator beta; CDK4 inhibitor p16-INK4	nucleus	cyclin-dependent protein kinase inhibitor activity [pmid 7972006]; DNA binding; kinase activity; protein binding [pmid 11278317] [pmid 15989956]	apoptosis; cell cycle; cell cycle arrest [pmid 7972006]; cell cycle checkpoint [pmid 7972006]; negative regulation of cell proliferation [pmid 7972006]; negative regulation of progression through cell cycle; regulation of cyclin-dependent protein kinase activity [pmid 7972006]; regulation of transcription, DNA-dependent; rRNA processing; transcription	PMID:17001621;PMID:17052587;PMID:17094467;PMID:17094449;PMID:17017004;PMID:7624155;PMID:7541708;PMID:7624129;PMID:7972006;PMID:7726912	10	MIM:600160	GeneID:1029
NM_058197.3	GI:98985803	1437	351	9	9p21	REVIEWED REFSEQ	CDKN2A	ARF;MLM;p14;p16;p19;CMM2;INK4;MTS1;TP16;CDK4I;CDKN2;INK4a;p14ARF;p16INK4;p16INK4a	NP_478104.2	cyclin-dependent kinase inhibitor 2A isoform 3	cyclin-dependent kinase inhibitor 2A (melanoma, p16, inhibits CDK4); synonyms: ARF, MLM, p14, p16, p19, CMM2, INK4, MTS1, TP16, CDK4I, CDKN2, INK4a, p14ARF, p16INK4, p16INK4a	isoform 3 is encoded by transcript variant 3; multiple tumor suppressor 1; cyclin-dependent kinase inhibitor p16; cell cycle negative regulator beta; CDK4 inhibitor p16-INK4	nucleus	cyclin-dependent protein kinase inhibitor activity [pmid 7972006]; DNA binding; kinase activity; protein binding [pmid 11278317] [pmid 15989956]	apoptosis; cell cycle; cell cycle arrest [pmid 7972006]; cell cycle checkpoint [pmid 7972006]; negative regulation of cell proliferation [pmid 7972006]; negative regulation of progression through cell cycle; regulation of cyclin-dependent protein kinase activity [pmid 7972006]; regulation of transcription, DNA-dependent; rRNA processing; transcription	PMID:17001621;PMID:17052587;PMID:17094467;PMID:17094449;PMID:17017004;PMID:7624155;PMID:7541708;PMID:7624129;PMID:7972006;PMID:7726912	10	MIM:600160	GeneID:1029
NM_004936.3	GI:47132608	3878	417	9	9p21	REVIEWED REFSEQ	CDKN2B	P15;MTS2;TP15;INK4B	NP_004927.2	cyclin-dependent kinase inhibitor 2B isoform 1	cyclin-dependent kinase inhibitor 2B (p15, inhibits CDK4); synonyms: P15, MTS2, TP15, INK4B	isoform 1 is encoded by transcript variant 1; p15 CDK inhibitor; cyclin-dependent kinases 4 and 6 binding protein; multiple tumor suppressor 2; p14_CDK inhibitor; p14_INK4B; p15_INK4B; CDK4B inhibitor; CDK inhibitory protein; cyclin-dependent kinase 4 inhibitor B	cytoplasm [pmid 9230210]; nucleus [pmid 9230210]	cyclin-dependent protein kinase inhibitor activity [pmid 8078588] [pmid 9230210]; kinase activity; protein binding [pmid 16169070]	cell cycle; cell cycle arrest [pmid 8078588]; negative regulation of cell proliferation [pmid 8078588]; regulation of cyclin-dependent protein kinase activity [pmid 8078588]	PMID:16799475;PMID:16618910;PMID:16943770;PMID:16169070;PMID:16000597;PMID:7478582;PMID:7675459;PMID:8001816;PMID:8078588;PMID:8153634	10	MIM:600431	GeneID:1030
NM_078487.2	GI:47132609	4001	237	9	9p21	REVIEWED REFSEQ	CDKN2B	P15;MTS2;TP15;INK4B	NP_511042.1	cyclin-dependent kinase inhibitor 2B isoform 2	cyclin-dependent kinase inhibitor 2B (p15, inhibits CDK4); synonyms: P15, MTS2, TP15, INK4B	isoform 2 is encoded by transcript variant 2; p15 CDK inhibitor; cyclin-dependent kinases 4 and 6 binding protein; multiple tumor suppressor 2; p14_CDK inhibitor; p14_INK4B; p15_INK4B; CDK4B inhibitor; CDK inhibitory protein; cyclin-dependent kinase 4 inhibitor B	cytoplasm [pmid 9230210]; nucleus [pmid 9230210]	cyclin-dependent protein kinase inhibitor activity [pmid 8078588] [pmid 9230210]; kinase activity; protein binding [pmid 16169070]	cell cycle; cell cycle arrest [pmid 8078588]; negative regulation of cell proliferation [pmid 8078588]; regulation of cyclin-dependent protein kinase activity [pmid 8078588]	PMID:16799475;PMID:16618910;PMID:16943770;PMID:16169070;PMID:16000597;PMID:7478582;PMID:7675459;PMID:8001816;PMID:8078588;PMID:8153634	10	MIM:600431	GeneID:1030
NM_001712.3	GI:68161539	3497	1581	19	19q13.2	REVIEWED REFSEQ	CEACAM1	BGP;BGP1;BGPI	NP_001703.2	carcinoembryonic antigen-related cell adhesion molecule 1 isoform 1 precursor	carcinoembryonic antigen-related cell adhesion molecule 1 (biliary glycoprotein); synonyms: BGP, BGP1, BGPI	isoform 1 precursor is encoded by transcript variant 1; antigen CD66; CD66a antigen; biliary glycoprotein adhesion molecule	integral to membrane; integral to plasma membrane [pmid 15687237]; membrane; membrane fraction [pmid 2457922]	.	angiogenesis [pmid 15687237]; cell migration [pmid 15687237]; homophilic cell adhesion [pmid 15687237]; integrin-mediated signaling pathway [pmid 15687237]; pregnancy	PMID:16568082;PMID:16724098;PMID:16633066;PMID:16332726;PMID:16291724;PMID:1572649;PMID:2025273;PMID:2537311;PMID:2457922;PMID:385181	10	MIM:109770	GeneID:634
NM_001024912.1	GI:68161540	3444	1395	19	19q13.2	REVIEWED REFSEQ	CEACAM1	BGP;BGP1;BGPI	NP_001020083.1	carcinoembryonic antigen-related cell adhesion molecule 1 isoform 2 precursor	carcinoembryonic antigen-related cell adhesion molecule 1 (biliary glycoprotein); synonyms: BGP, BGP1, BGPI	isoform 2 precursor is encoded by transcript variant 2; antigen CD66; CD66a antigen; biliary glycoprotein adhesion molecule	integral to membrane; integral to plasma membrane [pmid 15687237]; membrane; membrane fraction [pmid 2457922]	.	angiogenesis [pmid 15687237]; cell migration [pmid 15687237]; homophilic cell adhesion [pmid 15687237]; integrin-mediated signaling pathway [pmid 15687237]; pregnancy	PMID:16568082;PMID:16724098;PMID:16633066;PMID:16332726;PMID:16291724;PMID:1572649;PMID:2025273;PMID:2537311;PMID:2457922;PMID:385181	10	MIM:109770	GeneID:634
NM_004364.2	GI:28872793	2385	1077	19	19q13.1	REVIEWED REFSEQ	CEBPA	CEBP;C/EBP-alpha	NP_004355.2	CCAAT/enhancer binding protein alpha	CCAAT/enhancer binding protein (C/EBP), alpha; synonyms: CEBP, C/EBP-alpha	.	nucleus [pmid 7575576] [pmid 8758458]	protein dimerization activity; RNA polymerase II transcription factor activity, enhancer binding [pmid 7575576] [pmid 8758458]; sequence-specific DNA binding; transcription factor activity; transcription factor binding [pmid 15664994]	cytokine and chemokine mediated signaling pathway [pmid 15664994]; generation of precursor metabolites and energy [pmid 8643605]; myeloid cell differentiation [pmid 15664994]; regulation of transcription, DNA-dependent; transcription [pmid 7575576] [pmid 8758458] [pmid 15664994]; transcription from RNA polymerase II promoter [pmid 8643605]	PMID:16788101;PMID:16858416;PMID:16644732;PMID:16455947;PMID:16537832;PMID:7575576;PMID:8288579;PMID:1427819;PMID:1535333;PMID:1840554	10	MIM:116897	GeneID:1050
NM_000492.3	GI:90421312	6132	4443	7	7q31.2	REVIEWED REFSEQ	CFTR	CF;MRP7;ABC35;ABCC7;CFTR/MRP;TNR-CFTR;dJ760C5.1	NP_000483.3	cystic fibrosis transmembrane conductance regulator, ATP-binding cassette (sub-family C, member 7)	cystic fibrosis transmembrane conductance regulator (ATP-binding cassette sub-family C, member 7); synonyms: CF, MRP7, ABC35, ABCC7, CFTR/MRP, TNR-CFTR, dJ760C5.1	cystic fibrosis transmembrane conductance regulator/ATP-binding cassette sub-family C member 7	apical plasma membrane [pmid 11707463]; basolateral plasma membrane [pmid 11707463]; integral to membrane; membrane	ATP binding [pmid 2475911]; ATP-binding and phosphorylation-dependent chloride channel activity [pmid 10581360]; ATPase activity; channel-conductance-controlling ATPase activity [pmid 11707463]; chloride channel activity; chloride ion binding; ion channel activity; nucleotide binding; PDZ domain binding [pmid 11707463]; protein binding [pmid 11707463]	ion transport; respiratory gaseous exchange [pmid 9875854]	PMID:17003641;PMID:16954950;PMID:16901789;PMID:16801189;PMID:16778595;PMID:1377674;PMID:1709163;PMID:1710599;PMID:1710598;PMID:1719769	10	MIM:602421	GeneID:1080
NM_001271.3	GI:118421088	9374	5487	15	15q26	REVIEWED REFSEQ	CHD2	DKFZp781D1727	NP_001262.3	chromodomain helicase DNA binding protein 2 isoform 1	chromodomain helicase DNA binding protein 2; synonym: DKFZp781D1727	isoform 1 is encoded by transcript variant 1	chromatin; nucleus	ATP binding; ATP-dependent DNA helicase activity [pmid 9326634]; chromatin binding; DNA binding [pmid 9326634]; helicase activity; hydrolase activity; nucleotide binding	chromatin assembly or disassembly; chromosome organization and biogenesis (sensu Eukaryota) [pmid 9326634]; regulation of transcription; regulation of transcription from RNA polymerase II promoter [pmid 9326634]	PMID:16204458;PMID:14684825;PMID:9326634	3	MIM:602119	GeneID:1106
NM_001042572.2	GI:118421080	2248	1506	15	15q26	REVIEWED REFSEQ	CHD2	DKFZp781D1727	NP_001036037.1	chromodomain helicase DNA binding protein 2 isoform 2	chromodomain helicase DNA binding protein 2; synonym: DKFZp781D1727	isoform 2 is encoded by transcript variant 2	chromatin; nucleus	ATP binding; ATP-dependent DNA helicase activity [pmid 9326634]; chromatin binding; DNA binding [pmid 9326634]; helicase activity; hydrolase activity; nucleotide binding	chromatin assembly or disassembly; chromosome organization and biogenesis (sensu Eukaryota) [pmid 9326634]; regulation of transcription; regulation of transcription from RNA polymerase II promoter [pmid 9326634]	PMID:16204458;PMID:14684825;PMID:9326634	3	MIM:602119	GeneID:1106
NM_018223.1	GI:8922674	3138	1872	12	12q24.33	PROVISIONAL REFSEQ	CHFR	RNF116;RNF196;FLJ10796;FLJ33629	NP_060693.1	checkpoint with forkhead and ring finger domains	checkpoint with forkhead and ring finger domains; synonyms: RNF116, RNF196, FLJ10796, FLJ33629	.	nucleus	ligase activity; metal ion binding; protein binding; zinc ion binding	cell cycle; cell division; mitosis; mitotic checkpoint [pmid 10935642]; ubiquitin cycle	PMID:16554732;PMID:15937956;PMID:15760919;PMID:15674323;PMID:15467728;PMID:12538348;PMID:12376479;PMID:11912157;PMID:11807090;PMID:10935642	10	MIM:605209	GeneID:55743
NM_001275.2	GI:10800418	1994	1374	14	14q32	REVIEWED REFSEQ	CHGA	CGA	NP_001266.1	chromogranin A precursor	chromogranin A (parathyroid secretory protein 1); synonym: CGA	parathyroid secretory protein 1; parastatin; vasostatin; pancreastatin	extracellular space; synaptic vesicle	calcium ion binding	blood pressure regulation [pmid 8406464]	PMID:17003646;PMID:16504480;PMID:16450720;PMID:16199891;PMID:16330879;PMID:3403545;PMID:2445752;PMID:3814131;PMID:3762065;PMID:3718511	10	MIM:118910	GeneID:1113
NM_001025199.1	GI:68533259	1516	936	1	1p13.3	VALIDATED REFSEQ	CHI3L2	YKL39;YKL-39	NP_001020370.1	chitinase 3-like 2 isoform c	chitinase 3-like 2; synonyms: YKL39, YKL-39	isoform c is encoded by transcript variant 3; chondrocyte protein 39	extracellular space [pmid 8702629]	catalytic activity; cation binding; chitinase activity; hydrolase activity	carbohydrate metabolism; chitin catabolism	PMID:16341674;PMID:12435396;PMID:8702629	3	MIM:601526	GeneID:1117
NM_004000.2	GI:68533254	1486	1173	1	1p13.3	VALIDATED REFSEQ	CHI3L2	YKL39;YKL-39	NP_003991.2	chitinase 3-like 2 isoform a	chitinase 3-like 2; synonyms: YKL39, YKL-39	isoform a is encoded by transcript variant 1; chondrocyte protein 39	extracellular space [pmid 8702629]	catalytic activity; cation binding; chitinase activity; hydrolase activity	carbohydrate metabolism; chitin catabolism	PMID:16341674;PMID:12435396;PMID:8702629	3	MIM:601526	GeneID:1117
NM_001025197.1	GI:68533252	1456	1143	1	1p13.3	VALIDATED REFSEQ	CHI3L2	YKL39;YKL-39	NP_001020368.1	chitinase 3-like 2 isoform b	chitinase 3-like 2; synonyms: YKL39, YKL-39	isoform b is encoded by transcript variant 2; chondrocyte protein 39	extracellular space [pmid 8702629]	catalytic activity; cation binding; chitinase activity; hydrolase activity	carbohydrate metabolism; chitin catabolism	PMID:16341674;PMID:12435396;PMID:8702629	3	MIM:601526	GeneID:1117
NM_001305.3	GI:34335232	1846	630	7	7q11.23	REVIEWED REFSEQ	CLDN4	CPER;CPE-R;CPETR;CPETR1;WBSCR8;hCPE-R	NP_001296.1	claudin 4	claudin 4; synonyms: CPER, CPE-R, CPETR, CPETR1, WBSCR8, hCPE-R	Clostridium perfringens enterotoxin receptor 1	integral to plasma membrane [pmid 9334247]; plasma membrane [pmid 9334247] [pmid 9892664]; tight junction	identical protein binding; structural molecule activity; transmembrane receptor activity [pmid 9334247]	calcium-independent cell-cell adhesion; pathogenesis [pmid 9334247]	PMID:16949040;PMID:16714763;PMID:16287068;PMID:16439986;PMID:16253248;PMID:10601346;PMID:9892664;PMID:9878248;PMID:9334247;PMID:9087440	10	MIM:602909	GeneID:1364
NM_001024646.1	GI:67551262	1796	411	2	2q33	REVIEWED REFSEQ	CLK1	CLK;STY;CLK/STY	NP_001019817.1	CDC-like kinase 1 isoform 2	CDC-like kinase 1; synonyms: CLK, STY, CLK/STY	isoform 2 is encoded by transcript variant 2; dual specificity protein kinase CLK1; CDC28/CDC2-like kinase; protein tyrosine kinase STY	nucleus	ATP binding; non-membrane spanning protein tyrosine kinase activity [pmid 1825055]; nucleotide binding; protein serine/threonine kinase activity [pmid 1825055]; transferase activity	cell proliferation [pmid 1704889]; protein amino acid phosphorylation; regulation of progression through cell cycle [pmid 1704889]	PMID:16223727;PMID:15010457;PMID:12773558;PMID:12705895;PMID:12565863;PMID:9856501;PMID:8798720;PMID:8617202;PMID:7990150;PMID:1704889	10	MIM:601951	GeneID:1195
NM_004071.2	GI:67551260	1887	1455	2	2q33	REVIEWED REFSEQ	CLK1	CLK;STY;CLK/STY	NP_004062.2	CDC-like kinase 1 isoform 1	CDC-like kinase 1; synonyms: CLK, STY, CLK/STY	isoform 1 is encoded by transcript variant 1; dual specificity protein kinase CLK1; CDC28/CDC2-like kinase; protein tyrosine kinase STY	nucleus	ATP binding; non-membrane spanning protein tyrosine kinase activity [pmid 1825055]; nucleotide binding; protein serine/threonine kinase activity [pmid 1825055]; transferase activity	cell proliferation [pmid 1704889]; protein amino acid phosphorylation; regulation of progression through cell cycle [pmid 1704889]	PMID:16223727;PMID:15010457;PMID:12773558;PMID:12705895;PMID:12565863;PMID:9856501;PMID:8798720;PMID:8617202;PMID:7990150;PMID:1704889	10	MIM:601951	GeneID:1195
NM_130445.2	GI:110611232	5398	4011	21	21q22.3	REVIEWED REFSEQ	COL18A1	KNO;FLJ27325;MGC74745	NP_569712.2	alpha 1 type XVIII collagen isoform 2 precursor	collagen, type XVIII, alpha 1; synonyms: KNO, FLJ27325, MGC74745	isoform 2 precursor is encoded by transcript variant 2; endostatin; antiangiogenic agent; multi-functional protein MFP	collagen [pmid 10942434]; cytoplasm; extracellular matrix; extracellular matrix (sensu Metazoa)	extracellular matrix structural constituent; metal ion binding; protein binding; structural molecule activity; zinc ion binding	cell adhesion; negative regulation of cell proliferation [pmid 9008168]; organ morphogenesis [pmid 10942434]; phosphate transport; visual perception [pmid 10942434]	PMID:16866623;PMID:16466644;PMID:16320826;PMID:15985216;PMID:16358965;PMID:10544250;PMID:9503365;PMID:8776601;PMID:8183893;PMID:8188291	10	MIM:120328	GeneID:80781
NM_030582.3	GI:110611234	5910	4551	21	21q22.3	REVIEWED REFSEQ	COL18A1	KNO;FLJ27325;MGC74745	NP_085059.2	alpha 1 type XVIII collagen isoform 1 precursor	collagen, type XVIII, alpha 1; synonyms: KNO, FLJ27325, MGC74745	isoform 1 precursor is encoded by transcript variant 1; endostatin; antiangiogenic agent; multi-functional protein MFP	collagen [pmid 10942434]; cytoplasm; extracellular matrix; extracellular matrix (sensu Metazoa)	extracellular matrix structural constituent; metal ion binding; protein binding; structural molecule activity; zinc ion binding	cell adhesion; negative regulation of cell proliferation [pmid 9008168]; organ morphogenesis [pmid 10942434]; phosphate transport; visual perception [pmid 10942434]	PMID:16866623;PMID:16466644;PMID:16320826;PMID:15985216;PMID:16358965;PMID:10544250;PMID:9503365;PMID:8776601;PMID:8183893;PMID:8188291	10	MIM:120328	GeneID:80781
NM_000088.3	GI:110349771	5927	4395	17	17q21.33	REVIEWED REFSEQ	COL1A1	OI4	NP_000079.2	alpha 1 type I collagen preproprotein	collagen, type I, alpha 1; synonym: OI4	Collagen I, alpha-1 polypeptide; osteogenesis imperfecta type IV; collagen of skin, tendon and bone, alpha-1 chain; pro-alpha-1 collagen type 1; type I collagen pro alpha 1(I) chain propeptide; collagen alpha 1 chain type I; type I collagen alpha 1 chain; type II procollagen gene fragment; Collagen alpha 1 chain	collagen; collagen type I; cytoplasm	extracellular matrix structural constituent; structural constituent of bone	epidermis development [pmid 1303238]; phosphate transport; sensory perception of sound; skeletal development [pmid 1874719]	PMID:16804049;PMID:16815299;PMID:16835341;PMID:16723701;PMID:16705691;PMID:1409674;PMID:1468447;PMID:1377218;PMID:1303238;PMID:1339453	10	MIM:120150	GeneID:1277
NM_000089.3	GI:48762933	5411	4101	7	7q22.1	REVIEWED REFSEQ	COL1A2	OI4	NP_000080.2	alpha 2 type I collagen	collagen, type I, alpha 2; synonym: OI4	Collagen I, alpha-2 polypeptide; osteogenesis imperfecta type IV; Collagen of skin, tendon and bone, alpha-2 chain; alpha 2(I)-collagen; alpha-2 collagen type I; type I procollagen	collagen; collagen type I; cytoplasm	extracellular matrix structural constituent; structural constituent of bone	phosphate transport; sensory perception of sound; skeletal development [pmid 8841196]; transmembrane receptor protein tyrosine kinase signaling pathway [pmid 15609325]	PMID:16702209;PMID:16816023;PMID:16705691;PMID:16564026;PMID:16316921;PMID:1362870;PMID:1358799;PMID:1377218;PMID:1303238;PMID:1339453	10	MIM:120160	GeneID:1278
NM_031366.2	GI:89142736	7420	4275	2	2q36-q37	REVIEWED REFSEQ	COL4A3	.	NP_112734.2	alpha 3 type IV collagen isoform 5 precursor	collagen, type IV, alpha 3 (Goodpasture antigen)	isoform 5 precursor is encoded by transcript variant 6; Goodpasture antigen; collagen IV, alpha-3 polypeptide; tumstatin; alpha3 type IV collagen	collagen; collagen type IV [pmid 10766752]; cytoplasm	extracellular matrix structural constituent; integrin binding [pmid 10766752]; metalloendopeptidase inhibitor activity [pmid 10766752]; protein binding	caspase activation [pmid 10766752]; cell adhesion; cell proliferation [pmid 10766752]; cell surface receptor linked signal transduction [pmid 10766752]; circulation [pmid 10766752]; induction of apoptosis [pmid 10766752]; negative regulation of angiogenesis [pmid 10766752]; negative regulation of cell proliferation [pmid 10837460]; phosphate transport; sensory perception of sound [pmid 7987396]	PMID:16877525;PMID:16235097;PMID:15954103;PMID:16895672;PMID:15880327;PMID:1400291;PMID:1377218;PMID:1737849;PMID:1724753;PMID:1882840	10	MIM:120070	GeneID:1285
NM_031365.2	GI:89142734	7630	4485	2	2q36-q37	REVIEWED REFSEQ	COL4A3	.	NP_112733.2	alpha 3 type IV collagen isoform 4 precursor	collagen, type IV, alpha 3 (Goodpasture antigen)	isoform 4 precursor is encoded by transcript variant 5; Goodpasture antigen; collagen IV, alpha-3 polypeptide; tumstatin; alpha3 type IV collagen	collagen; collagen type IV [pmid 10766752]; cytoplasm	extracellular matrix structural constituent; integrin binding [pmid 10766752]; metalloendopeptidase inhibitor activity [pmid 10766752]; protein binding	caspase activation [pmid 10766752]; cell adhesion; cell proliferation [pmid 10766752]; cell surface receptor linked signal transduction [pmid 10766752]; circulation [pmid 10766752]; induction of apoptosis [pmid 10766752]; negative regulation of angiogenesis [pmid 10766752]; negative regulation of cell proliferation [pmid 10837460]; phosphate transport; sensory perception of sound [pmid 7987396]	PMID:16877525;PMID:16235097;PMID:15954103;PMID:16895672;PMID:15880327;PMID:1400291;PMID:1377218;PMID:1737849;PMID:1724753;PMID:1882840	10	MIM:120070	GeneID:1285
NM_000091.3	GI:89142729	8096	5013	2	2q36-q37	REVIEWED REFSEQ	COL4A3	.	NP_000082.2	alpha 3 type IV collagen isoform 1 precursor	collagen, type IV, alpha 3 (Goodpasture antigen)	isoform 1 precursor is encoded by transcript variant 1; Goodpasture antigen; collagen IV, alpha-3 polypeptide; tumstatin; alpha3 type IV collagen	collagen; collagen type IV [pmid 10766752]; cytoplasm	extracellular matrix structural constituent; integrin binding [pmid 10766752]; metalloendopeptidase inhibitor activity [pmid 10766752]; protein binding	caspase activation [pmid 10766752]; cell adhesion; cell proliferation [pmid 10766752]; cell surface receptor linked signal transduction [pmid 10766752]; circulation [pmid 10766752]; induction of apoptosis [pmid 10766752]; negative regulation of angiogenesis [pmid 10766752]; negative regulation of cell proliferation [pmid 10837460]; phosphate transport; sensory perception of sound [pmid 7987396]	PMID:16877525;PMID:16235097;PMID:15954103;PMID:16895672;PMID:15880327;PMID:1400291;PMID:1377218;PMID:1737849;PMID:1724753;PMID:1882840	10	MIM:120070	GeneID:1285
NM_031362.2	GI:89142732	7923	4914	2	2q36-q37	REVIEWED REFSEQ	COL4A3	.	NP_112730.2	alpha 3 type IV collagen isoform 2 precursor	collagen, type IV, alpha 3 (Goodpasture antigen)	isoform 2 precursor is encoded by transcript variant 2; Goodpasture antigen; collagen IV, alpha-3 polypeptide; tumstatin; alpha3 type IV collagen	collagen; collagen type IV [pmid 10766752]; cytoplasm	extracellular matrix structural constituent; integrin binding [pmid 10766752]; metalloendopeptidase inhibitor activity [pmid 10766752]; protein binding	caspase activation [pmid 10766752]; cell adhesion; cell proliferation [pmid 10766752]; cell surface receptor linked signal transduction [pmid 10766752]; circulation [pmid 10766752]; induction of apoptosis [pmid 10766752]; negative regulation of angiogenesis [pmid 10766752]; negative regulation of cell proliferation [pmid 10837460]; phosphate transport; sensory perception of sound [pmid 7987396]	PMID:16877525;PMID:16235097;PMID:15954103;PMID:16895672;PMID:15880327;PMID:1400291;PMID:1377218;PMID:1737849;PMID:1724753;PMID:1882840	10	MIM:120070	GeneID:1285
NM_001848.2	GI:87196338	4246	3087	21	21q22.3	REVIEWED REFSEQ	COL6A1	OPLL	NP_001839.2	collagen, type VI, alpha 1 precursor	collagen, type VI, alpha 1; synonym: OPLL	collagen VI, alpha-1 polypeptide; alpha 1 (VI) chain (61 AA)	collagen; collagen type VI [pmid 2551668]; cytoplasm	extracellular matrix structural constituent; protein binding	cell adhesion; phosphate transport	PMID:16434404;PMID:16227896;PMID:16130093;PMID:15563506;PMID:14981181;PMID:1544908;PMID:2551668;PMID:3198591;PMID:3348212;PMID:3665927	10	MIM:120220	GeneID:1291
NM_000754.2	GI:6466451	1289	816	22	22q11.21	REVIEWED REFSEQ	COMT	.	NP_000745.1	catechol-O-methyltransferase isoform MB-COMT	catechol-O-methyltransferase	isoform MB-COMT is encoded by transcript variant MB-COMT	integral to membrane; membrane; microsome [pmid 1707278]; soluble fraction [pmid 1707278]	catechol O-methyltransferase activity; magnesium ion binding; protein binding [pmid 15231747]; transferase activity	catecholamine metabolism; neurotransmitter catabolism	PMID:16905560;PMID:16899231;PMID:16786032;PMID:16829779;PMID:16869230;PMID:1572656;PMID:1707278;PMID:1847521;PMID:1875781;PMID:2089098	10	MIM:116790	GeneID:1312
NM_007310.1	GI:6466449	1067	666	22	22q11.21	REVIEWED REFSEQ	COMT	.	NP_009294.1	catechol-O-methyltransferase isoform S-COMT	catechol-O-methyltransferase	isoform S-COMT is encoded by transcript variant S-COMT	integral to membrane; membrane; microsome [pmid 1707278]; soluble fraction [pmid 1707278]	catechol O-methyltransferase activity; magnesium ion binding; protein binding [pmid 15231747]; transferase activity	catecholamine metabolism; neurotransmitter catabolism	PMID:16905560;PMID:16899231;PMID:16786032;PMID:16829779;PMID:16869230;PMID:1572656;PMID:1707278;PMID:1847521;PMID:1875781;PMID:2089098	10	MIM:116790	GeneID:1312
NM_012133.3	GI:109134348	3143	2616	7	7q32	VALIDATED REFSEQ	COPG2	2-COP;FLJ11781	NP_036265.3	coatomer protein complex, subunit gamma 2	coatomer protein complex, subunit gamma 2; synonyms: 2-COP, FLJ11781	coat protein, nonclathrin, gamma-2-cop	COPI vesicle coat [pmid 11056392]; membrane	binding; methionine synthase activity	intra-Golgi vesicle-mediated transport [pmid 11056392]; methionine biosynthesis; protein transport; retrograde vesicle-mediated transport, Golgi to ER [pmid 11030615]	PMID:12690205;PMID:11884415;PMID:11893085;PMID:11920156;PMID:12747765;PMID:10556286;PMID:10318838;PMID:9751720;PMID:8940050;PMID:1898986	10	MIM:604355	GeneID:26958
NM_016352.2	GI:61743915	2807	1266	7	7q32	REVIEWED REFSEQ	CPA4	CPA3	NP_057436.2	carboxypeptidase A4 preproprotein	carboxypeptidase A4; synonym: CPA3	carboxypeptidase A3	.	carboxypeptidase A activity [pmid 10383164]; carboxypeptidase activity; metal ion binding; metallopeptidase activity; zinc ion binding	histone acetylation [pmid 10383164]; proteolysis	PMID:16091843;PMID:12975309;PMID:12690205;PMID:12676894;PMID:12552318;PMID:10860668;PMID:10383164	7	MIM:607635	GeneID:51200
NM_152931.1	GI:23397707	2192	1614	20	20q11.22	REVIEWED REFSEQ	CPNE1	CPN1;COPN1;MGC1142	NP_690908.1	copine I	copine I; synonyms: CPN1, COPN1, MGC1142	.	.	calcium-dependent phospholipid binding [pmid 9430674]; phosphatidylserine binding [pmid 9430674]; transporter activity [pmid 9430674]	lipid metabolism [pmid 9430674]; vesicle-mediated transport [pmid 9430674]	PMID:14674885;PMID:12949241;PMID:12522145;PMID:10534407;PMID:9430674	5	MIM:604205	GeneID:8904
NM_152926.1	GI:23397697	1954	1614	20	20q11.22	REVIEWED REFSEQ	CPNE1	CPN1;COPN1;MGC1142	NP_690903.1	copine I	copine I; synonyms: CPN1, COPN1, MGC1142	.	.	calcium-dependent phospholipid binding [pmid 9430674]; phosphatidylserine binding [pmid 9430674]; transporter activity [pmid 9430674]	lipid metabolism [pmid 9430674]; vesicle-mediated transport [pmid 9430674]	PMID:14674885;PMID:12949241;PMID:12522145;PMID:10534407;PMID:9430674	5	MIM:604205	GeneID:8904
NM_152930.1	GI:23397705	2224	1614	20	20q11.22	REVIEWED REFSEQ	CPNE1	CPN1;COPN1;MGC1142	NP_690907.1	copine I	copine I; synonyms: CPN1, COPN1, MGC1142	.	.	calcium-dependent phospholipid binding [pmid 9430674]; phosphatidylserine binding [pmid 9430674]; transporter activity [pmid 9430674]	lipid metabolism [pmid 9430674]; vesicle-mediated transport [pmid 9430674]	PMID:14674885;PMID:12949241;PMID:12522145;PMID:10534407;PMID:9430674	5	MIM:604205	GeneID:8904
NM_152925.1	GI:23397695	1996	1614	20	20q11.22	REVIEWED REFSEQ	CPNE1	CPN1;COPN1;MGC1142	NP_690902.1	copine I	copine I; synonyms: CPN1, COPN1, MGC1142	.	.	calcium-dependent phospholipid binding [pmid 9430674]; phosphatidylserine binding [pmid 9430674]; transporter activity [pmid 9430674]	lipid metabolism [pmid 9430674]; vesicle-mediated transport [pmid 9430674]	PMID:14674885;PMID:12949241;PMID:12522145;PMID:10534407;PMID:9430674	5	MIM:604205	GeneID:8904
NM_003915.2	GI:23397694	2211	1614	20	20q11.22	REVIEWED REFSEQ	CPNE1	CPN1;COPN1;MGC1142	NP_003906.1	copine I	copine I; synonyms: CPN1, COPN1, MGC1142	.	.	calcium-dependent phospholipid binding [pmid 9430674]; phosphatidylserine binding [pmid 9430674]; transporter activity [pmid 9430674]	lipid metabolism [pmid 9430674]; vesicle-mediated transport [pmid 9430674]	PMID:14674885;PMID:12949241;PMID:12522145;PMID:10534407;PMID:9430674	5	MIM:604205	GeneID:8904
NM_152929.1	GI:23397703	2097	1614	20	20q11.22	REVIEWED REFSEQ	CPNE1	CPN1;COPN1;MGC1142	NP_690906.1	copine I	copine I; synonyms: CPN1, COPN1, MGC1142	.	.	calcium-dependent phospholipid binding [pmid 9430674]; phosphatidylserine binding [pmid 9430674]; transporter activity [pmid 9430674]	lipid metabolism [pmid 9430674]; vesicle-mediated transport [pmid 9430674]	PMID:14674885;PMID:12949241;PMID:12522145;PMID:10534407;PMID:9430674	5	MIM:604205	GeneID:8904
NM_152928.1	GI:23397701	2049	1614	20	20q11.22	REVIEWED REFSEQ	CPNE1	CPN1;COPN1;MGC1142	NP_690905.1	copine I	copine I; synonyms: CPN1, COPN1, MGC1142	.	.	calcium-dependent phospholipid binding [pmid 9430674]; phosphatidylserine binding [pmid 9430674]; transporter activity [pmid 9430674]	lipid metabolism [pmid 9430674]; vesicle-mediated transport [pmid 9430674]	PMID:14674885;PMID:12949241;PMID:12522145;PMID:10534407;PMID:9430674	5	MIM:604205	GeneID:8904
NM_152927.1	GI:23397699	2081	1614	20	20q11.22	REVIEWED REFSEQ	CPNE1	CPN1;COPN1;MGC1142	NP_690904.1	copine I	copine I; synonyms: CPN1, COPN1, MGC1142	.	.	calcium-dependent phospholipid binding [pmid 9430674]; phosphatidylserine binding [pmid 9430674]; transporter activity [pmid 9430674]	lipid metabolism [pmid 9430674]; vesicle-mediated transport [pmid 9430674]	PMID:14674885;PMID:12949241;PMID:12522145;PMID:10534407;PMID:9430674	5	MIM:604205	GeneID:8904
NM_004379.2	GI:22219459	2964	984	2	2q34	REVIEWED REFSEQ	CREB1	CREB;MGC9284	NP_004370.1	cAMP responsive element binding protein 1 isoform A	cAMP responsive element binding protein 1; synonyms: CREB, MGC9284	isoform A is encoded by transcript variant A; cAMP-response element-binding protein-1; active transcription factor CREB; transactivator protein	nucleus [pmid 10909971]	protein dimerization activity; sequence-specific DNA binding; transcription cofactor activity [pmid 8552098]; transcription factor activity [pmid 10909971]	regulation of transcription, DNA-dependent; signal transduction [pmid 2974179]	PMID:16598418;PMID:16820098;PMID:16483570;PMID:16449647;PMID:16822311;PMID:1461747;PMID:1655749;PMID:1831258;PMID:2142119;PMID:1966745	10	MIM:123810	GeneID:1385
NM_134442.2	GI:22219460	3006	1026	2	2q34	REVIEWED REFSEQ	CREB1	CREB;MGC9284	NP_604391.1	cAMP responsive element binding protein 1 isoform B	cAMP responsive element binding protein 1; synonyms: CREB, MGC9284	isoform B is encoded by transcript variant B; cAMP-response element-binding protein-1; active transcription factor CREB; transactivator protein	nucleus [pmid 10909971]	protein dimerization activity; sequence-specific DNA binding; transcription cofactor activity [pmid 8552098]; transcription factor activity [pmid 10909971]	regulation of transcription, DNA-dependent; signal transduction [pmid 2974179]	PMID:16598418;PMID:16820098;PMID:16483570;PMID:16449647;PMID:16822311;PMID:1461747;PMID:1655749;PMID:1831258;PMID:2142119;PMID:1966745	10	MIM:123810	GeneID:1385
NM_004380.1	GI:4758055	8694	7329	16	16p13.3	PROVISIONAL REFSEQ	CREBBP	CBP;RTS;RSTS	NP_004371.1	CREB binding protein	CREB binding protein (Rubinstein-Taybi syndrome); synonyms: CBP, RTS, RSTS	CREB-binding protein	cytoplasm [pmid 7913207]; nucleus [pmid 7913207]	acetyltransferase activity [pmid 11742995]; histone acetyltransferase activity [pmid 11742995]; metal ion binding; MyoD binding [pmid 8621548]; protein binding [pmid 8684459] [pmid 9887100] [pmid 10428834]; signal transducer activity [pmid 7913207] [pmid 8028671]; transcription coactivator activity [pmid 8684459] [pmid 12586840]; transcription factor activity [pmid 7913207]; transferase activity;…	histone acetylation [pmid 11742995]; homeostasis [pmid 15261140]; positive regulation of transcription [pmid 11742995]; protein complex assembly [pmid 7913207]; regulation of transcription, DNA-dependent [pmid 7913207]; response to hypoxia [pmid 15261140]; signal transduction [pmid 15261140]	PMID:16709925;PMID:16969114;PMID:16707484;PMID:16786139;PMID:17052327;PMID:7630403;PMID:7606928;PMID:1519642;PMID:2176177;PMID:2138276	10	MIM:600140	GeneID:1387
NM_001311.3	GI:39725694	429	234	14	14q32.33	PROVISIONAL REFSEQ	CRIP1	CRHP;CRIP;CRP1	NP_001302.1	cysteine-rich protein 1 (intestinal)	cysteine-rich protein 1 (intestinal); synonyms: CRHP, CRIP, CRP1	cysteine-rich heart protein	cytoplasm [pmid 9126610]	metal ion binding; zinc ion binding [pmid 9126610]	antimicrobial humoral response (sensu Vertebrata) [pmid 9126610]; cell proliferation [pmid 9126610]	PMID:9480758;PMID:9126610;PMID:7999070	3	MIM:123875	GeneID:1396
NM_005206.3	GI:41327709	2245	615	17	17p13.3	REVIEWED REFSEQ	CRK	CRKII	NP_005197.3	v-crk sarcoma virus CT10 oncogene homolog isoform b	v-crk sarcoma virus CT10 oncogene homolog (avian); synonym: CRKII	isoform b is encoded by transcript variant I; v-crk avian sarcoma virus CT10 oncogene homolog; avian sarcoma virus CT10 (v-crk) oncogene homolog	cytoplasm [pmid 10748058]; nucleus [pmid 10748058]	protein binding [pmid 9788432] [pmid 9819391] [pmid 11278465] [pmid 16713569]; SH2 domain binding [pmid 9472046]; SH3/SH2 adaptor activity	actin cytoskeleton organization and biogenesis [pmid 10748058]; cell motility; intracellular signaling cascade; regulation of transcription from RNA polymerase II promoter [pmid 10748058]	PMID:16440329;PMID:16849525;PMID:16713569;PMID:16628223;PMID:16413489;PMID:7509449;PMID:7509446;PMID:1379745;PMID:1630456;PMID:1690891	10	MIM:164762	GeneID:1398
NM_016823.2	GI:41327711	2415	915	17	17p13.3	REVIEWED REFSEQ	CRK	CRKII	NP_058431.2	v-crk sarcoma virus CT10 oncogene homolog isoform a	v-crk sarcoma virus CT10 oncogene homolog (avian); synonym: CRKII	isoform a is encoded by transcript variant II; v-crk avian sarcoma virus CT10 oncogene homolog; avian sarcoma virus CT10 (v-crk) oncogene homolog	cytoplasm [pmid 10748058]; nucleus [pmid 10748058]	protein binding [pmid 9788432] [pmid 9819391] [pmid 11278465] [pmid 16713569]; SH2 domain binding [pmid 9472046]; SH3/SH2 adaptor activity	actin cytoskeleton organization and biogenesis [pmid 10748058]; cell motility; intracellular signaling cascade; regulation of transcription from RNA polymerase II promoter [pmid 10748058]	PMID:16440329;PMID:16849525;PMID:16713569;PMID:16628223;PMID:16413489;PMID:7509449;PMID:7509446;PMID:1379745;PMID:1630456;PMID:1690891	10	MIM:164762	GeneID:1398
NM_172212.1	GI:27262666	2545	1665	1	1p21-p13	REVIEWED REFSEQ	CSF1	MCSF;MGC31930	NP_757351.1	colony stimulating factor 1 isoform a precursor	colony stimulating factor 1 (macrophage); synonyms: MCSF, MGC31930	isoform a precursor is encoded by transcript variant 4; macrophage colony stimulating factor	extracellular space; integral to membrane; membrane [pmid 2460758]	macrophage colony stimulating factor receptor binding [pmid 2460758]	cell differentiation [pmid 1791839]; cell proliferation [pmid 1791839]; hemopoiesis [pmid 1791839]; macrophage differentiation [pmid 2460758]; positive regulation of cell proliferation [pmid 2460758]	PMID:16951369;PMID:16844084;PMID:16673212;PMID:16407111;PMID:16320327;PMID:1455231;PMID:1571567;PMID:1540160;PMID:1733926;PMID:1791839	10	MIM:120420	GeneID:1435
NM_172211.1	GI:27262664	1855	771	1	1p21-p13	REVIEWED REFSEQ	CSF1	MCSF;MGC31930	NP_757350.1	colony stimulating factor 1 isoform c precursor	colony stimulating factor 1 (macrophage); synonyms: MCSF, MGC31930	isoform c precursor is encoded by transcript variant 3; macrophage colony stimulating factor	extracellular space; integral to membrane; membrane [pmid 2460758]	macrophage colony stimulating factor receptor binding [pmid 2460758]	cell differentiation [pmid 1791839]; cell proliferation [pmid 1791839]; hemopoiesis [pmid 1791839]; macrophage differentiation [pmid 2460758]; positive regulation of cell proliferation [pmid 2460758]	PMID:16951369;PMID:16844084;PMID:16673212;PMID:16407111;PMID:16320327;PMID:1455231;PMID:1571567;PMID:1540160;PMID:1733926;PMID:1791839	10	MIM:120420	GeneID:1435
NM_172210.1	GI:27262662	1519	1317	1	1p21-p13	REVIEWED REFSEQ	CSF1	MCSF;MGC31930	NP_757349.1	colony stimulating factor 1 isoform b precursor	colony stimulating factor 1 (macrophage); synonyms: MCSF, MGC31930	isoform b precursor is encoded by transcript variant 2; macrophage colony stimulating factor	extracellular space; integral to membrane; membrane [pmid 2460758]	macrophage colony stimulating factor receptor binding [pmid 2460758]	cell differentiation [pmid 1791839]; cell proliferation [pmid 1791839]; hemopoiesis [pmid 1791839]; macrophage differentiation [pmid 2460758]; positive regulation of cell proliferation [pmid 2460758]	PMID:16951369;PMID:16844084;PMID:16673212;PMID:16407111;PMID:16320327;PMID:1455231;PMID:1571567;PMID:1540160;PMID:1733926;PMID:1791839	10	MIM:120420	GeneID:1435
NM_000757.3	GI:27262660	2749	1665	1	1p21-p13	REVIEWED REFSEQ	CSF1	MCSF;MGC31930	NP_000748.3	colony stimulating factor 1 isoform a precursor	colony stimulating factor 1 (macrophage); synonyms: MCSF, MGC31930	isoform a precursor is encoded by transcript variant 1; macrophage colony stimulating factor	extracellular space; integral to membrane; membrane [pmid 2460758]	macrophage colony stimulating factor receptor binding [pmid 2460758]	cell differentiation [pmid 1791839]; cell proliferation [pmid 1791839]; hemopoiesis [pmid 1791839]; macrophage differentiation [pmid 2460758]; positive regulation of cell proliferation [pmid 2460758]	PMID:16951369;PMID:16844084;PMID:16673212;PMID:16407111;PMID:16320327;PMID:1455231;PMID:1571567;PMID:1540160;PMID:1733926;PMID:1791839	10	MIM:120420	GeneID:1435
NM_005211.2	GI:27262658	3985	2919	5	5q33-q35	REVIEWED REFSEQ	CSF1R	FMS;CSFR;FIM2;C-FMS;CD115	NP_005202.2	colony stimulating factor 1 receptor precursor	colony stimulating factor 1 receptor, formerly McDonough feline sarcoma viral (v-fms) oncogene homolog; synonyms: FMS, CSFR, FIM2, C-FMS, CD115	CD115 antigen; FMS proto-oncogene; macrophage colony stimulating factor I receptor	integral to plasma membrane [pmid 2421165]; plasma membrane [pmid 2421165]	ATP binding; macrophage colony stimulating factor receptor activity [pmid 8981357]; nucleotide binding; receptor activity; transferase activity	antimicrobial humoral response (sensu Vertebrata) [pmid 8981357]; cell proliferation [pmid 8981357]; development [pmid 8981357]; protein amino acid phosphorylation; signal transduction [pmid 8981357]; transmembrane receptor protein tyrosine kinase signaling pathway	PMID:16823860;PMID:16648572;PMID:16170366;PMID:16034075;PMID:15626739;PMID:1334406;PMID:1611909;PMID:1833648;PMID:2172781;PMID:2406720	10	MIM:164770	GeneID:1436
NM_000758.2	GI:27437029	781	435	5	5q31.1	REVIEWED REFSEQ	CSF2	GMCSF;MGC131935;MGC138897	NP_000749.2	colony stimulating factor 2 precursor	colony stimulating factor 2 (granulocyte-macrophage); synonyms: GMCSF, MGC131935, MGC138897	sargramostim; molgramostin; granulocyte-macrophage colony stimulating factor	extracellular region; extracellular space	cytokine activity; granulocyte macrophage colony-stimulating factor receptor binding [pmid 2999978]	cell surface receptor linked signal transduction; cellular defense response; development	PMID:16949316;PMID:16716376;PMID:16896315;PMID:16783532;PMID:16491014;PMID:1569568;PMID:1675789;PMID:1702217;PMID:2645577;PMID:2999978	10	MIM:138960	GeneID:1437
NM_172219.1	GI:27437048	1509	615	17	17q11.2-q12	REVIEWED REFSEQ	CSF3	GCSF;G-CSF;MGC45931	NP_757373.1	colony stimulating factor 3 isoform b precursor	colony stimulating factor 3 (granulocyte); synonyms: GCSF, G-CSF, MGC45931	isoform b precursor is encoded by transcript variant 2; granulocyte colony stimulating factor; pluripoietin; filgrastim; lenograstim	extracellular region; extracellular space [pmid 2420009]	cytokine activity [pmid 15664994]; enzyme binding [pmid 12393522]; granulocyte colony-stimulating factor receptor binding [pmid 2420009]; interleukin-6 receptor binding	cell-cell signaling; cellular defense response; cytokine and chemokine mediated signaling pathway [pmid 15664994]; development [pmid 2420009]; granulocyte differentiation [pmid 15664994]; immune response; positive regulation of cell proliferation [pmid 2420009]	PMID:16735597;PMID:16822885;PMID:16498082;PMID:16492764;PMID:16211258;PMID:1281454;PMID:1692828;PMID:2448221;PMID:2420009;PMID:2423327	10	MIM:138970	GeneID:1440
NM_000759.2	GI:27437047	1518	624	17	17q11.2-q12	REVIEWED REFSEQ	CSF3	GCSF;G-CSF;MGC45931	NP_000750.1	colony stimulating factor 3 isoform a precursor	colony stimulating factor 3 (granulocyte); synonyms: GCSF, G-CSF, MGC45931	isoform a precursor is encoded by transcript variant 1; granulocyte colony stimulating factor; pluripoietin; filgrastim; lenograstim	extracellular region; extracellular space [pmid 2420009]	cytokine activity [pmid 15664994]; enzyme binding [pmid 12393522]; granulocyte colony-stimulating factor receptor binding [pmid 2420009]; interleukin-6 receptor binding	cell-cell signaling; cellular defense response; cytokine and chemokine mediated signaling pathway [pmid 15664994]; development [pmid 2420009]; granulocyte differentiation [pmid 15664994]; immune response; positive regulation of cell proliferation [pmid 2420009]	PMID:16735597;PMID:16822885;PMID:16498082;PMID:16492764;PMID:16211258;PMID:1281454;PMID:1692828;PMID:2448221;PMID:2420009;PMID:2423327	10	MIM:138970	GeneID:1440
NM_172220.1	GI:27437050	1703	603	17	17q11.2-q12	REVIEWED REFSEQ	CSF3	GCSF;G-CSF;MGC45931	NP_757374.1	colony stimulating factor 3 isoform c	colony stimulating factor 3 (granulocyte); synonyms: GCSF, G-CSF, MGC45931	isoform c is encoded by transcript variant 3; granulocyte colony stimulating factor; pluripoietin; filgrastim; lenograstim	extracellular region; extracellular space [pmid 2420009]	cytokine activity [pmid 15664994]; enzyme binding [pmid 12393522]; granulocyte colony-stimulating factor receptor binding [pmid 2420009]; interleukin-6 receptor binding	cell-cell signaling; cellular defense response; cytokine and chemokine mediated signaling pathway [pmid 15664994]; development [pmid 2420009]; granulocyte differentiation [pmid 15664994]; immune response; positive regulation of cell proliferation [pmid 2420009]	PMID:16735597;PMID:16822885;PMID:16498082;PMID:16492764;PMID:16211258;PMID:1281454;PMID:1692828;PMID:2448221;PMID:2420009;PMID:2423327	10	MIM:138970	GeneID:1440
NM_172313.1	GI:27437044	2583	2352	1	1p35-p34.3	REVIEWED REFSEQ	CSF3R	CD114;GCSFR	NP_758519.1	colony stimulating factor 3 receptor isoform d precursor	colony stimulating factor 3 receptor (granulocyte); synonyms: CD114, GCSFR	isoform d precursor is encoded by transcript variant 4; granulocyte colony stimulating factor receptor; CD114 antigen	integral to plasma membrane [pmid 7542747]; membrane	hematopoietin/interferon-class (D200-domain) cytokine receptor activity; protein binding; receptor activity [pmid 7542747]	cell adhesion; defense response [pmid 7542747]; signal transduction [pmid 1371413]	PMID:16493051;PMID:16492764;PMID:16033816;PMID:15644419;PMID:15470047;PMID:1371413;PMID:1530796;PMID:1717255;PMID:1833306;PMID:1701053	10	MIM:138971	GeneID:1441
NM_156039.2	GI:27437043	3084	2592	1	1p35-p34.3	REVIEWED REFSEQ	CSF3R	CD114;GCSFR	NP_724781.1	colony stimulating factor 3 receptor isoform c precursor	colony stimulating factor 3 receptor (granulocyte); synonyms: CD114, GCSFR	isoform c precursor is encoded by transcript variant 3; granulocyte colony stimulating factor receptor; CD114 antigen	integral to plasma membrane [pmid 7542747]; membrane	hematopoietin/interferon-class (D200-domain) cytokine receptor activity; protein binding; receptor activity [pmid 7542747]	cell adhesion; defense response [pmid 7542747]; signal transduction [pmid 1371413]	PMID:16493051;PMID:16492764;PMID:16033816;PMID:15644419;PMID:15470047;PMID:1371413;PMID:1530796;PMID:1717255;PMID:1833306;PMID:1701053	10	MIM:138971	GeneID:1441
NM_000760.2	GI:27437046	3003	2511	1	1p35-p34.3	REVIEWED REFSEQ	CSF3R	CD114;GCSFR	NP_000751.1	colony stimulating factor 3 receptor isoform a precursor	colony stimulating factor 3 receptor (granulocyte); synonyms: CD114, GCSFR	isoform a precursor is encoded by transcript variant 1; granulocyte colony stimulating factor receptor; CD114 antigen	integral to plasma membrane [pmid 7542747]; membrane	hematopoietin/interferon-class (D200-domain) cytokine receptor activity; protein binding; receptor activity [pmid 7542747]	cell adhesion; defense response [pmid 7542747]; signal transduction [pmid 1371413]	PMID:16493051;PMID:16492764;PMID:16033816;PMID:15644419;PMID:15470047;PMID:1371413;PMID:1530796;PMID:1717255;PMID:1833306;PMID:1701053	10	MIM:138971	GeneID:1441
NM_156038.2	GI:27437041	2909	2310	1	1p35-p34.3	REVIEWED REFSEQ	CSF3R	CD114;GCSFR	NP_724780.2	colony stimulating factor 3 receptor isoform b precursor	colony stimulating factor 3 receptor (granulocyte); synonyms: CD114, GCSFR	isoform b precursor is encoded by transcript variant 2; granulocyte colony stimulating factor receptor; CD114 antigen	integral to plasma membrane [pmid 7542747]; membrane	hematopoietin/interferon-class (D200-domain) cytokine receptor activity; protein binding; receptor activity [pmid 7542747]	cell adhesion; defense response [pmid 7542747]; signal transduction [pmid 1371413]	PMID:16493051;PMID:16492764;PMID:16033816;PMID:15644419;PMID:15470047;PMID:1371413;PMID:1530796;PMID:1717255;PMID:1833306;PMID:1701053	10	MIM:138971	GeneID:1441
NM_004383.1	GI:4758077	2420	1353	15	15q23-q25	PROVISIONAL REFSEQ	CSK	MGC117393	NP_004374.1	c-src tyrosine kinase	c-src tyrosine kinase; synonym: MGC117393	.	cytoplasm [pmid 8890164]; plasma membrane [pmid 10790433]	ATP binding; nucleotide binding; protein C-terminus binding [pmid 8890164]; protein-tyrosine kinase activity [pmid 1945408]; transferase activity	intracellular signaling cascade; protein amino acid phosphorylation [pmid 1945408]; regulation of progression through cell cycle [pmid 1377109]	PMID:16636672;PMID:16532030;PMID:16858407;PMID:16439366;PMID:16135530;PMID:7513429;PMID:1377109;PMID:1720539;PMID:1945408;PMID:1985196	10	MIM:124095	GeneID:1445
NM_004385.2	GI:21361115	11185	10191	5	5q14.3	PROVISIONAL REFSEQ	CSPG2	WGN;ERVR;WGN1;VERSICAN;DKFZp686K06110	NP_004376.2	chondroitin sulfate proteoglycan 2 (versican)	chondroitin sulfate proteoglycan 2 (versican); synonyms: WGN, ERVR, WGN1, VERSICAN, DKFZp686K06110	Wagner syndrome (erosive vitreoretinopathy)	extracellular matrix (sensu Metazoa) [pmid 2583089]	calcium ion binding; hyaluronic acid binding [pmid 2583089]; sugar binding	cell adhesion [pmid 2583089]; cell recognition [pmid 2583089]; development [pmid 2583089]	PMID:16917090;PMID:16877430;PMID:16648628;PMID:16493581;PMID:16636652;PMID:7748141;PMID:7528742;PMID:1478664;PMID:2583089;PMID:2820964	10	MIM:118661	GeneID:1462
NM_000100.2	GI:20357564	674	297	21	21q22.3	REVIEWED REFSEQ	CSTB	PME;CST6;EPM1;STFB	NP_000091.1	cystatin B	cystatin B (stefin B); synonyms: PME, CST6, EPM1, STFB	stefin B; liver thiol proteinase inhibitor; CPI-B	intracellular; nucleus	cysteine protease inhibitor activity	.	PMID:16939620;PMID:16321512;PMID:16342276;PMID:15955063;PMID:15832773;PMID:1855589;PMID:2347312;PMID:3053245;PMID:3261170;PMID:3122506	10	MIM:601145	GeneID:1476
NM_001327.1	GI:4503118	806	543	X	Xq28	PROVISIONAL REFSEQ	CTAG1B	CTAG;ESO1;CTAG1;LAGE-2;LAGE2B;NY-ESO-1	NP_001318.1	cancer/testis antigen 1B	cancer/testis antigen 1B; synonyms: CTAG, ESO1, CTAG1, LAGE-2, LAGE2B, NY-ESO-1	cancer antigen 3; New York esophageal squamous cell carcinoma 1	cytoplasm [pmid 11256614]	.	.	PMID:16951317;PMID:16751374;PMID:16114059;PMID:16140944;PMID:15671442;PMID:10901371;PMID:9759882;PMID:9626360;PMID:9050879;PMID:9605863	10	MIM:300156	GeneID:1485
NM_020994.2	GI:50428919	991	633	X	Xq28	VALIDATED REFSEQ	CTAG2	ESO2;CAMEL;LAGE-1;LAGE-2b;MGC3803;MGC138724	NP_066274.1	cancer/testis antigen 2 isoform LAGE-1b	cancer/testis antigen 2; synonyms: ESO2, CAMEL, LAGE-1, LAGE-2b, MGC3803, MGC138724	isoform LAGE-1b is encoded by transcript variant 2; CTL-recognized antigen on melanoma; LAGE-1a protein transcript variant 2; LAGE-1a protein transcript variant 1	centrosome [pmid 11256614]; integral to membrane; membrane	.	.	PMID:16446548;PMID:15540228;PMID:15067093;PMID:15061963;PMID:14559844;PMID:11120859;PMID:11256614;PMID:10399963;PMID:9626360;PMID:9618514	10	MIM:300396	GeneID:30848
NM_172377.2	GI:50428920	766	543	X	Xq28	VALIDATED REFSEQ	CTAG2	ESO2;CAMEL;LAGE-1;LAGE-2b;MGC3803;MGC138724	NP_758965.1	cancer/testis antigen 2 isoform LAGE-1a	cancer/testis antigen 2; synonyms: ESO2, CAMEL, LAGE-1, LAGE-2b, MGC3803, MGC138724	isoform LAGE-1a is encoded by transcript variant 1; CTL-recognized antigen on melanoma; LAGE-1a protein transcript variant 2; LAGE-1a protein transcript variant 1	centrosome [pmid 11256614]; integral to membrane; membrane	.	.	PMID:16446548;PMID:15540228;PMID:15067093;PMID:15061963;PMID:14559844;PMID:11120859;PMID:11256614;PMID:10399963;PMID:9626360;PMID:9618514	10	MIM:300396	GeneID:30848
NM_001901.2	GI:98986335	2358	1050	6	6q23.1	VALIDATED REFSEQ	CTGF	CCN2;NOV2;HCS24;IGFBP8;MGC102839	NP_001892.1	connective tissue growth factor	connective tissue growth factor; synonyms: CCN2, NOV2, HCS24, IGFBP8, MGC102839	hypertrophic chondrocyte-specific protein 24; insulin-like growth factor-binding protein 8	extracellular matrix (sensu Metazoa) [pmid 10809757]; extracellular region; extracellular space; plasma membrane [pmid 10809757]; soluble fraction	heparin binding; insulin-like growth factor binding [pmid 9371786]; protein binding	cell adhesion; cell motility; DNA replication; epidermis development [pmid 10809757]; regulation of cell growth; response to wounding [pmid 10809757]	PMID:16877704;PMID:16790529;PMID:16820572;PMID:16813525;PMID:16899928;PMID:9242708;PMID:9054739;PMID:1334251;PMID:1925598;PMID:1654338	10	MIM:121009	GeneID:1490
NM_005214.3	GI:83700229	1988	672	2	2q33	REVIEWED REFSEQ	CTLA4	GSE;CD152;CTLA-4;IDDM12;CELIAC3	NP_005205.2	cytotoxic T-lymphocyte-associated protein 4 isoform a precursor	cytotoxic T-lymphocyte-associated protein 4; synonyms: GSE, CD152, CTLA-4, IDDM12, CELIAC3	isoform a precursor is encoded by transcript variant 1; cytotoxic T-lymphocyte-associated serine esterase-4; cytotoxic T-lymphocyte-associated antigen 4	integral to plasma membrane [pmid 3220103]; membrane	.	immune response [pmid 3220103]	PMID:17005693;PMID:16931720;PMID:16893393;PMID:16849765;PMID:16926542;PMID:7559643;PMID:7545666;PMID:7513726;PMID:1713603;PMID:3220103	10	MIM:123890	GeneID:1493
NM_001037631.1	GI:83700230	1878	525	2	2q33	REVIEWED REFSEQ	CTLA4	GSE;CD152;CTLA-4;IDDM12;CELIAC3	NP_001032720.1	cytotoxic T-lymphocyte-associated protein 4 isoform b precursor	cytotoxic T-lymphocyte-associated protein 4; synonyms: GSE, CD152, CTLA-4, IDDM12, CELIAC3	isoform b precursor is encoded by transcript variant 2; cytotoxic T-lymphocyte-associated serine esterase-4; cytotoxic T-lymphocyte-associated antigen 4	integral to plasma membrane [pmid 3220103]; membrane	.	immune response [pmid 3220103]	PMID:17005693;PMID:16931720;PMID:16893393;PMID:16849765;PMID:16926542;PMID:7559643;PMID:7545666;PMID:7513726;PMID:1713603;PMID:3220103	10	MIM:123890	GeneID:1493
NM_001903.2	GI:55770843	3778	2721	5	5q31	VALIDATED REFSEQ	CTNNA1	CAP102;FLJ36832	NP_001894.2	catenin, alpha 1	catenin (cadherin-associated protein), alpha 1, 102kDa; synonyms: CAP102, FLJ36832	catenin (cadherin-associated protein), alpha 1 (102kD); cadherin-associated protein,102kDa; alpha-E-catenin; alphaE-catenin; alpha-catenin	actin cytoskeleton	cadherin binding; protein binding [pmid 12477722]; structural molecule activity; vinculin binding [pmid 9700171]	apical junction assembly [pmid 9700171]; cell adhesion [pmid 8323564]	PMID:16798615;PMID:16322481;PMID:16273278;PMID:15948257;PMID:15695815;PMID:7650039;PMID:7790378;PMID:7706414;PMID:1924379;PMID:1904011	10	MIM:116805	GeneID:1495
XM_001133660.1	GI:113414954	3297	2325	3	.	MODEL REFSEQ	CTNNB1	.	XP_001133660.1	similar to catenin (cadherin-associated protein), beta 1, 88kDa	Derived by automated computational analysis using gene prediction method: GNOMON. Supporting evidence includes similarity to: 3 mRNAs, 852 ESTs, 13 Proteins	.	.	.	.	.	0	.	GeneID:1499
XM_001133664.1	GI:113414956	2756	2085	3	.	MODEL REFSEQ	CTNNB1	.	XP_001133664.1	similar to catenin (cadherin-associated protein), beta 1, 88kDa	Derived by automated computational analysis using gene prediction method: GNOMON. Supporting evidence includes similarity to: 3 mRNAs, 852 ESTs, 13 Proteins	.	.	.	.	.	0	.	GeneID:1499
XM_001133675.1	GI:113414950	4137	2346	3	.	MODEL REFSEQ	CTNNB1	.	XP_001133675.1	similar to catenin (cadherin-associated protein), beta 1, 88kDa	Derived by automated computational analysis using gene prediction method: GNOMON. Supporting evidence includes similarity to: 3 mRNAs, 852 ESTs, 13 Proteins	.	.	.	.	.	0	.	GeneID:1499
XM_001133673.1	GI:113414952	3134	2109	3	.	MODEL REFSEQ	CTNNB1	.	XP_001133673.1	similar to Beta-catenin	Derived by automated computational analysis using gene prediction method: GNOMON. Supporting evidence includes similarity to: 3 mRNAs, 852 ESTs, 13 Proteins	.	.	.	.	.	0	.	GeneID:1499
NM_001904.2	GI:40254459	3697	2346	3	3p21	PROVISIONAL REFSEQ	CTNNB1	CTNNB;FLJ25606	NP_001895.1	catenin (cadherin-associated protein), beta 1, 88kDa	catenin (cadherin-associated protein), beta 1, 88kDa; synonyms: CTNNB, FLJ25606	catenin (cadherin-associated protein), beta 1 (88kD); catenin (cadherin-associated protein), beta 1 (88kDa	cytoskeleton [pmid 7806582]; intercellular junction; lateral plasma membrane [pmid 12072559]; nucleus [pmid 9065401]; plasma membrane [pmid 10837025]	androgen receptor binding [pmid 15572661]; protein binding [pmid 11590244]; signal transducer activity [pmid 10192393]; structural molecule activity; transcription coactivator activity [pmid 15572661]	androgen receptor signaling pathway [pmid 15572661]; cell adhesion; positive regulation of transcription, DNA-dependent [pmid 15572661]; regulation of transcription from RNA polymerase II promoter; transcription; Wnt receptor signaling pathway	PMID:17052462;PMID:16930546;PMID:17090192;PMID:16865250;PMID:16942611;PMID:7642713;PMID:7702605;PMID:7736793;PMID:7806582;PMID:7706414	10	MIM:116806	GeneID:1499
NM_001909.3	GI:23110949	2205	1239	11	11p15.5	REVIEWED REFSEQ	CTSD	CPSD;CLN10;MGC2311	NP_001900.1	cathepsin D preproprotein	cathepsin D (lysosomal aspartyl peptidase); synonyms: CPSD, CLN10, MGC2311	cathepsin D (lysosomal aspartyl protease)	extracellular region [pmid 14718574]; lysosome	cathepsin D activity [pmid 3927292]; pepsin A activity; peptidase activity	proteolysis	PMID:16784755;PMID:16709808;PMID:16543533;PMID:16354654;PMID:16396496;PMID:1522590;PMID:1734961;PMID:1939080;PMID:1883350;PMID:938470	10	MIM:116840	GeneID:1509
NM_004390.2	GI:23110954	1504	1008	15	15q24-q25	REVIEWED REFSEQ	CTSH	CPSB;ACC-4;ACC-5;MGC1519;minichain;DKFZp686B24257	NP_004381.2	cathepsin H isoform a preproprotein	cathepsin H; synonyms: CPSB, ACC-4, ACC-5, MGC1519, minichain, DKFZp686B24257	isoform a preproprotein is encoded by transcript variant 1; aleurain; cathepsin B3; cathepsin BA; N-benzoylarginine-beta-naphthylamide hydrolase	lysosome	cathepsin H activity [pmid 2849458]; cysteine-type endopeptidase activity	proteolysis [pmid 2849458]	PMID:15646835;PMID:14766755;PMID:14515996;PMID:12615673;PMID:12589965;PMID:2587265;PMID:2588347;PMID:2486008;PMID:2849458;PMID:3342889	10	MIM:116820	GeneID:1512
NM_148979.1	GI:23110956	1432	972	15	15q24-q25	REVIEWED REFSEQ	CTSH	CPSB;ACC-4;ACC-5;MGC1519;minichain;DKFZp686B24257	NP_683880.1	cathepsin H isoform b precursor	cathepsin H; synonyms: CPSB, ACC-4, ACC-5, MGC1519, minichain, DKFZp686B24257	isoform b precursor is encoded by transcript variant 2; aleurain; cathepsin B3; cathepsin BA; N-benzoylarginine-beta-naphthylamide hydrolase	lysosome	cathepsin H activity [pmid 2849458]; cysteine-type endopeptidase activity	proteolysis [pmid 2849458]	PMID:15646835;PMID:14766755;PMID:14515996;PMID:12615673;PMID:12589965;PMID:2587265;PMID:2588347;PMID:2486008;PMID:2849458;PMID:3342889	10	MIM:116820	GeneID:1512
NM_145918.1	GI:22202618	1487	1002	9	9q21-q22	REVIEWED REFSEQ	CTSL	MEP;CATL;FLJ31037	NP_666023.1	cathepsin L preproprotein	cathepsin L; synonyms: MEP, CATL, FLJ31037	major excreted protein	extracellular region [pmid 14718574]; lysosome	cathepsin L activity [pmid 8419312]; cysteine-type endopeptidase activity	proteolysis	PMID:16913838;PMID:16740135;PMID:16433682;PMID:15982660;PMID:16354158;PMID:1551416;PMID:1939080;PMID:2275556;PMID:2835398;PMID:116880	10	MIM:116880	GeneID:1514
NM_001912.2	GI:22202617	1632	1002	9	9q21-q22	REVIEWED REFSEQ	CTSL	MEP;CATL;FLJ31037	NP_001903.1	cathepsin L preproprotein	cathepsin L; synonyms: MEP, CATL, FLJ31037	major excreted protein	extracellular region [pmid 14718574]; lysosome	cathepsin L activity [pmid 8419312]; cysteine-type endopeptidase activity	proteolysis	PMID:16913838;PMID:16740135;PMID:16433682;PMID:15982660;PMID:16354158;PMID:1551416;PMID:1939080;PMID:2275556;PMID:2835398;PMID:116880	10	MIM:116880	GeneID:1514
NM_138565.1	GI:20357555	3176	1542	11	11q13	REVIEWED REFSEQ	CTTN	EMS1;FLJ34459	NP_612632.1	cortactin isoform b	cortactin; synonyms: EMS1, FLJ34459	isoform b is encoded by transcript variant 2; oncogene EMS1; ems1 sequence (mammary tumor and squamous cell carcinoma-associated (p80/85 src substrate); 1110020L01Rik	cell cortex; cytoplasm; cytoskeleton [pmid 9054437]; lamellipodium; ruffle; soluble fraction [pmid 9054437]	protein binding	.	PMID:16905744;PMID:16825658;PMID:16825425;PMID:16815198;PMID:16937268;PMID:8636079;PMID:8474448;PMID:7685625;PMID:7680654;PMID:1532244	10	MIM:164765	GeneID:2017
NM_005231.2	GI:20357551	3243	1653	11	11q13	REVIEWED REFSEQ	CTTN	EMS1;FLJ34459	NP_005222.2	cortactin isoform a	cortactin; synonyms: EMS1, FLJ34459	isoform a is encoded by transcript variant 1; oncogene EMS1; ems1 sequence (mammary tumor and squamous cell carcinoma-associated (p80/85 src substrate); 1110020L01Rik	cell cortex; cytoplasm; cytoskeleton [pmid 9054437]; lamellipodium; ruffle; soluble fraction [pmid 9054437]	protein binding	.	PMID:16905744;PMID:16825658;PMID:16825425;PMID:16815198;PMID:16937268;PMID:8636079;PMID:8474448;PMID:7685625;PMID:7680654;PMID:1532244	10	MIM:164765	GeneID:2017
NM_002416.1	GI:4505186	2545	378	4	4q21	REVIEWED REFSEQ	CXCL9	CMK;MIG;Humig;SCYB9;crg-10	NP_002407.1	small inducible cytokine B9 precursor	chemokine (C-X-C motif) ligand 9; synonyms: CMK, MIG, Humig, SCYB9, crg-10	monokine induced by gamma interferon	extracellular region; extracellular space [pmid 8476424]	chemokine activity [pmid 10903763]	cell-cell signaling [pmid 8476424]; cellular defense response [pmid 10570316]; chemotaxis [pmid 10903763]; G-protein coupled receptor protein signaling pathway [pmid 10903763]; inflammatory response [pmid 10903763]; signal transduction [pmid 10201891] [pmid 10201901]	PMID:16210647;PMID:16200621;PMID:15150261;PMID:15113590;PMID:15081261;PMID:9660793;PMID:8976378;PMID:7595201;PMID:8476424;PMID:2115167	10	MIM:601704	GeneID:4283
NM_000499.2	GI:13325053	2602	1539	15	15q22-q24	REVIEWED REFSEQ	CYP1A1	AHH;AHRR;CP11;CYP1;P1-450;P450-C;P450DX	NP_000490.1	cytochrome P450, family 1, subfamily A, polypeptide 1	cytochrome P450, family 1, subfamily A, polypeptide 1; synonyms: AHH, AHRR, CP11, CYP1, P1-450, P450-C, P450DX	aryl hydrocarbon hydroxylase; flavoprotein-linked monooxygenase; cytochrome P1-450, dioxin-inducible; xenobiotic monooxygenase; cytochrome P450, subfamily I (aromatic compound-inducible), polypeptide 1	endoplasmic reticulum; membrane; microsome	heme binding; iron ion binding; metal ion binding; oxidoreductase activity, acting on paired donors, with incorporation or reduction of molecular oxygen, reduced flavin or flavoprotein as one donor, and incorporation of one atom of oxygen; oxygen binding [pmid 1691986]; unspecific monooxygenase activity	electron transport	PMID:16823842;PMID:17053541;PMID:16949388;PMID:16788090;PMID:16625286;PMID:1691986;PMID:3019683;PMID:3714481;PMID:3000715;PMID:2989797	10	MIM:108330	GeneID:1543
NM_000104.2	GI:13325059	5128	1632	2	2p21	REVIEWED REFSEQ	CYP1B1	CP1B;GLC3A	NP_000095.1	cytochrome P450, family 1, subfamily B, polypeptide 1	cytochrome P450, family 1, subfamily B, polypeptide 1; synonyms: CP1B, GLC3A	aryl hydrocarbon hydroxylase; microsomal monooxygenase; xenobiotic monooxygenase; flavoprotein-linked monooxygenase; cytochrome P450, subfamily I (dioxin-inducible), polypeptide 1 (glaucoma 3, primary infantile)	endoplasmic reticulum; membrane; microsome	heme binding [pmid 9097971]; iron ion binding; metal ion binding; monooxygenase activity [pmid 9097971]; oxygen binding [pmid 9097971]; unspecific monooxygenase activity	electron transport [pmid 9097971]; eye development (sensu Mammalia) [pmid 9097971]; visual perception [pmid 9097971]	PMID:16978616;PMID:16949388;PMID:16847423;PMID:16862072;PMID:16735991;PMID:9463332;PMID:9097971;PMID:8910454;PMID:8175734;PMID:1925598	10	MIM:601771	GeneID:1545
NM_000773.3	GI:75709190	1667	1482	10	10q24.3-qter	REVIEWED REFSEQ	CYP2E1	CPE1;CYP2E;P450-J;P450C2E	NP_000764.1	cytochrome P450, family 2, subfamily E, polypeptide 1	cytochrome P450, family 2, subfamily E, polypeptide 1; synonyms: CPE1, CYP2E, P450-J, P450C2E	microsomal monooxygenase; xenobiotic monooxygenase; flavoprotein-linked monooxygenase; cytochrome P450, subfamily IIE (ethanol-inducible), polypeptide 1; putative cytochrome P450 2E1	endoplasmic reticulum; membrane; microsome	heme binding; iron ion binding; metal ion binding; monooxygenase activity; oxygen binding [pmid 3233219]; unspecific monooxygenase activity	electron transport	PMID:17007050;PMID:16679316;PMID:16551616;PMID:16634857;PMID:16497268;PMID:7529759;PMID:1719479;PMID:1778977;PMID:3233219;PMID:3782137	10	MIM:124040	GeneID:1571
NM_001343.1	GI:4503250	3268	2313	5	5p13	REVIEWED REFSEQ	DAB2	DOC2;DOC-2;FLJ26626	NP_001334.1	disabled homolog 2	disabled homolog 2, mitogen-responsive phosphoprotein (Drosophila); synonyms: DOC2, DOC-2, FLJ26626	mitogen-responsive phosphoprotein	.	.	cell proliferation [pmid 9620555]	PMID:17009406;PMID:16267015;PMID:16061224;PMID:15894542;PMID:15837803;PMID:10340382;PMID:9620555;PMID:9569023;PMID:8660969;PMID:8314147	10	MIM:601236	GeneID:1601
NM_138709.1	GI:41281682	3500	3198	9	9q33.1-q33.3	VALIDATED REFSEQ	DAB2IP	AIP1;AF9Q34;DIP1/2;FLJ39072;KIAA1743	NP_619723.1	DAB2 interacting protein isoform 2	DAB2 interacting protein; synonyms: AIP1, AF9Q34, DIP1/2, FLJ39072, KIAA1743	isoform 2 is encoded by transcript variant 2; nGAP-like protein; DOC-2/DAB2 interactive protein; ASK-interacting protein	intracellular	GTPase activator activity	regulation of small GTPase mediated signal transduction	PMID:16328005;PMID:15817459;PMID:15386433;PMID:15310755;PMID:14978793;PMID:15041729;PMID:12813029;PMID:12446720;PMID:11812785;PMID:11944990	10	MIM:609205	GeneID:153090
NM_032552.2	GI:94967022	5472	3399	9	9q33.1-q33.3	VALIDATED REFSEQ	DAB2IP	AIP1;AF9Q34;DIP1/2;FLJ39072;KIAA1743	NP_115941.2	DAB2 interacting protein isoform 1	DAB2 interacting protein; synonyms: AIP1, AF9Q34, DIP1/2, FLJ39072, KIAA1743	isoform 1 is encoded by transcript variant 1; nGAP-like protein; DOC-2/DAB2 interactive protein; ASK-interacting protein	intracellular	GTPase activator activity	regulation of small GTPase mediated signal transduction	PMID:16328005;PMID:15817459;PMID:15386433;PMID:15310755;PMID:14978793;PMID:15041729;PMID:12813029;PMID:12446720;PMID:11812785;PMID:11944990	10	MIM:609205	GeneID:153090
NM_004938.2	GI:89363046	5942	4293	9	9q34.1	REVIEWED REFSEQ	DAPK1	DAPK;DKFZp781I035	NP_004929.2	death-associated protein kinase 1	death-associated protein kinase 1; synonyms: DAPK, DKFZp781I035	.	actin cytoskeleton [pmid 10629061]	ATP binding [pmid 10629061]; calcium- and calmodulin-dependent protein kinase activity [pmid 10629061]; calmodulin binding [pmid 10629061]; calmodulin-dependent protein kinase I activity [pmid 7828849]; kinase activity; nucleotide binding; protein binding; protein serine/threonine kinase activity; transferase activity	apoptosis; induction of apoptosis by extracellular signals [pmid 7828849]; protein amino acid phosphorylation [pmid 10629061]; protein kinase cascade [pmid 10629061]; signal transduction	PMID:16858683;PMID:16847012;PMID:16085644;PMID:16213824;PMID:16142356;PMID:11809677;PMID:11579085;PMID:10629061;PMID:8530096;PMID:7828849	10	MIM:600831	GeneID:1612
NM_014618.1	GI:7657008	3158	2286	9	9q32-q33	REVIEWED REFSEQ	DBC1	FAM5A;DBCCR1	NP_055433.1	deleted in bladder cancer 1	deleted in bladder cancer 1; synonyms: FAM5A, DBCCR1	deleted in bladder cancer chromosome region candidate 1; bA574M5.1 (deleted in bladder cancer chromosome region candidate 1 (IB3089A))	.	protein binding [pmid 12442002]	cell cycle [pmid 11420708]; cell death [pmid 14712213]	PMID:15746151;PMID:15643521;PMID:14712213;PMID:12442002;PMID:11420708;PMID:10469456;PMID:10444335;PMID:9545632;PMID:9175739	9	MIM:602865	GeneID:1620
NM_005215.2	GI:110431347	5690	4344	18	18q21.3	VALIDATED REFSEQ	DCC	CRC18;CRCR1	NP_005206.2	deleted in colorectal carcinoma	deleted in colorectal carcinoma; synonyms: CRC18, CRCR1	deleted in colorectal cancer protein	integral to plasma membrane; membrane	protein binding [pmid 12011067]; transmembrane receptor activity [pmid 8861902]	apoptosis; axonogenesis [pmid 8861902]; cell cycle; development; induction of apoptosis [pmid 9796814]; negative regulation of progression through cell cycle	PMID:16762451;PMID:16537496;PMID:16715837;PMID:15811950;PMID:16122883;PMID:7674088;PMID:8044801;PMID:7926722;PMID:7587124;PMID:2294591	10	MIM:120470	GeneID:1630
NM_001920.3	GI:47419925	2305	1080	12	12q21.33	REVIEWED REFSEQ	DCN	CSCD;PG40;PGII;PGS2;DSPG2;SLRR1B	NP_001911.1	decorin isoform a preproprotein	decorin; synonyms: CSCD, PG40, PGII, PGS2, DSPG2, SLRR1B	isoform a preproprotein is encoded by transcript variant A1; small leucine-rich protein 1B; dermatan sulphate proteoglycans II; bone proteoglycan II; proteoglycan core protein	extracellular matrix (sensu Metazoa)	transferase activity	organ morphogenesis [pmid 7961765]	PMID:16467781;PMID:16844696;PMID:16935612;PMID:16434404;PMID:16258169;PMID:1431141;PMID:1468447;PMID:1550960;PMID:1611907;PMID:1968422	10	MIM:125255	GeneID:1634
NM_133507.2	GI:47419921	1223	228	12	12q21.33	REVIEWED REFSEQ	DCN	CSCD;PG40;PGII;PGS2;DSPG2;SLRR1B	NP_598014.1	decorin isoform e precursor	decorin; synonyms: CSCD, PG40, PGII, PGS2, DSPG2, SLRR1B	isoform e precursor is encoded by transcript variant E; small leucine-rich protein 1B; dermatan sulphate proteoglycans II; bone proteoglycan II; proteoglycan core protein	extracellular matrix (sensu Metazoa)	transferase activity	organ morphogenesis [pmid 7961765]	PMID:16467781;PMID:16844696;PMID:16935612;PMID:16434404;PMID:16258169;PMID:1431141;PMID:1468447;PMID:1550960;PMID:1611907;PMID:1968422	10	MIM:125255	GeneID:1634
NM_133506.2	GI:47419922	1336	519	12	12q21.33	REVIEWED REFSEQ	DCN	CSCD;PG40;PGII;PGS2;DSPG2;SLRR1B	NP_598013.1	decorin isoform d precursor	decorin; synonyms: CSCD, PG40, PGII, PGS2, DSPG2, SLRR1B	isoform d precursor is encoded by transcript variant D; small leucine-rich protein 1B; dermatan sulphate proteoglycans II; bone proteoglycan II; proteoglycan core protein	extracellular matrix (sensu Metazoa)	transferase activity	organ morphogenesis [pmid 7961765]	PMID:16467781;PMID:16844696;PMID:16935612;PMID:16434404;PMID:16258169;PMID:1431141;PMID:1468447;PMID:1550960;PMID:1611907;PMID:1968422	10	MIM:125255	GeneID:1634
NM_133505.2	GI:47419923	1456	639	12	12q21.33	REVIEWED REFSEQ	DCN	CSCD;PG40;PGII;PGS2;DSPG2;SLRR1B	NP_598012.1	decorin isoform c precursor	decorin; synonyms: CSCD, PG40, PGII, PGS2, DSPG2, SLRR1B	isoform c precursor is encoded by transcript variant C; small leucine-rich protein 1B; dermatan sulphate proteoglycans II; bone proteoglycan II; proteoglycan core protein	extracellular matrix (sensu Metazoa)	transferase activity	organ morphogenesis [pmid 7961765]	PMID:16467781;PMID:16844696;PMID:16935612;PMID:16434404;PMID:16258169;PMID:1431141;PMID:1468447;PMID:1550960;PMID:1611907;PMID:1968422	10	MIM:125255	GeneID:1634
NM_133504.2	GI:47419924	1570	753	12	12q21.33	REVIEWED REFSEQ	DCN	CSCD;PG40;PGII;PGS2;DSPG2;SLRR1B	NP_598011.1	decorin isoform b precursor	decorin; synonyms: CSCD, PG40, PGII, PGS2, DSPG2, SLRR1B	isoform b precursor is encoded by transcript variant B; small leucine-rich protein 1B; dermatan sulphate proteoglycans II; bone proteoglycan II; proteoglycan core protein	extracellular matrix (sensu Metazoa)	transferase activity	organ morphogenesis [pmid 7961765]	PMID:16467781;PMID:16844696;PMID:16935612;PMID:16434404;PMID:16258169;PMID:1431141;PMID:1468447;PMID:1550960;PMID:1611907;PMID:1968422	10	MIM:125255	GeneID:1634
NM_133503.2	GI:47419926	2151	1080	12	12q21.33	REVIEWED REFSEQ	DCN	CSCD;PG40;PGII;PGS2;DSPG2;SLRR1B	NP_598010.1	decorin isoform a preproprotein	decorin; synonyms: CSCD, PG40, PGII, PGS2, DSPG2, SLRR1B	isoform a preproprotein is encoded by transcript variant A2; small leucine-rich protein 1B; dermatan sulphate proteoglycans II; bone proteoglycan II; proteoglycan core protein	extracellular matrix (sensu Metazoa)	transferase activity	organ morphogenesis [pmid 7961765]	PMID:16467781;PMID:16844696;PMID:16935612;PMID:16434404;PMID:16258169;PMID:1431141;PMID:1468447;PMID:1550960;PMID:1611907;PMID:1968422	10	MIM:125255	GeneID:1634
NM_000107.1	GI:4557514	1820	1284	11	11p12-p11	REVIEWED REFSEQ	DDB2	FLJ34321	NP_000098.1	damage-specific DNA binding protein 2 (48kD)	damage-specific DNA binding protein 2, 48kDa; synonym: FLJ34321	damage-specific DNA binding protein p48 subunit; implicated in xeroderma pigmentosum group E; xeroderma pigmentosum group E protein	nucleus	damaged DNA binding [pmid 8407967]	nucleotide-excision repair [pmid 8407967]	PMID:16527807;PMID:16473935;PMID:16223728;PMID:16260596;PMID:15882621;PMID:8798680;PMID:8602529;PMID:8530102;PMID:8407967;PMID:8350924	10	MIM:600811	GeneID:1643
NM_004083.4	GI:50345277	927	510	12	12q13.1-q13.2	VALIDATED REFSEQ	DDIT3	CHOP;CEBPZ;CHOP10;GADD153;MGC4154	NP_004074.2	DNA-damage-inducible transcript 3	DNA-damage-inducible transcript 3; synonyms: CHOP, CEBPZ, CHOP10, GADD153, MGC4154	C/EBP homologous protein; C/EBP zeta; growth arrest- and DNA damage-inducible; CCAAT/enhancer-binding protein homologous protein	nucleus	protein dimerization activity; sequence-specific DNA binding; transcription corepressor activity [pmid 7503811]; transcription factor activity [pmid 8510758]	cell cycle; cell cycle arrest; mRNA transcription from RNA polymerase II promoter [pmid 14667815]; regulation of cell redox homeostasis [pmid 14667815]; regulation of progression through cell cycle [pmid 1339368]; regulation of transcription, DNA-dependent [pmid 7503811]; response to DNA damage stimulus [pmid 1339368]; transcription	PMID:16463383;PMID:16651630;PMID:16005964;PMID:16098044;PMID:15917187;PMID:1283316;PMID:1339368;PMID:1547942;PMID:1990262;PMID:2372777	10	MIM:126337	GeneID:1649
NM_001954.4	GI:114520614	3840	2631	6	6p21.3	REVIEWED REFSEQ	DDR1	CAK;DDR;NEP;PTK3;RTK6;TRKE;CD167;EDDR1;MCK10;NTRK4;PTK3A	NP_001945.3	discoidin domain receptor family, member 1 isoform b	discoidin domain receptor family, member 1; synonyms: CAK, DDR, NEP, PTK3, RTK6, TRKE, CD167, EDDR1, MCK10, NTRK4, PTK3A	isoform b is encoded by transcript variant 2; cell adhesion kinase; mammarian carcinoma kinase 10; PTK3A protein tyrosine kinase 3A; neuroepithelial tyrosine kinase; epithelial discoidin domain receptor 1; neurotrophic tyrosine kinase, receptor, type 4; discoidin domain receptor DDR1d; discoidin receptor tyrosine kinase	integral to plasma membrane [pmid 8390675]; membrane	ATP binding; nucleotide binding; protein-tyrosine kinase activity; receptor activity; transferase activity; transmembrane receptor protein tyrosine kinase activity [pmid 9659899]	cell adhesion [pmid 8302582]; protein amino acid phosphorylation; transmembrane receptor protein tyrosine kinase signaling pathway	PMID:16774916;PMID:16440311;PMID:16507902;PMID:16337946;PMID:16169070;PMID:7789998;PMID:7774938;PMID:7848919;PMID:8139570;PMID:8226977	10	MIM:600408	GeneID:780
NM_013994.2	GI:83977451	3678	2760	6	6p21.3	REVIEWED REFSEQ	DDR1	CAK;DDR;NEP;PTK3;RTK6;TRKE;CD167;EDDR1;MCK10;NTRK4;PTK3A	NP_054700.2	discoidin domain receptor family, member 1 isoform c	discoidin domain receptor family, member 1; synonyms: CAK, DDR, NEP, PTK3, RTK6, TRKE, CD167, EDDR1, MCK10, NTRK4, PTK3A	isoform c is encoded by transcript variant 3; cell adhesion kinase; mammarian carcinoma kinase 10; PTK3A protein tyrosine kinase 3A; neuroepithelial tyrosine kinase; epithelial discoidin domain receptor 1; neurotrophic tyrosine kinase, receptor, type 4; discoidin domain receptor DDR1d; discoidin receptor tyrosine kinase	integral to plasma membrane [pmid 8390675]; membrane	ATP binding; nucleotide binding; protein-tyrosine kinase activity; receptor activity; transferase activity; transmembrane receptor protein tyrosine kinase activity [pmid 9659899]	cell adhesion [pmid 8302582]; protein amino acid phosphorylation; transmembrane receptor protein tyrosine kinase signaling pathway	PMID:16774916;PMID:16440311;PMID:16507902;PMID:16337946;PMID:16169070;PMID:7789998;PMID:7774938;PMID:7848919;PMID:8139570;PMID:8226977	10	MIM:600408	GeneID:780
NM_013993.2	GI:83977449	3877	2742	6	6p21.3	REVIEWED REFSEQ	DDR1	CAK;DDR;NEP;PTK3;RTK6;TRKE;CD167;EDDR1;MCK10;NTRK4;PTK3A	NP_054699.2	discoidin domain receptor family, member 1 isoform a	discoidin domain receptor family, member 1; synonyms: CAK, DDR, NEP, PTK3, RTK6, TRKE, CD167, EDDR1, MCK10, NTRK4, PTK3A	isoform a is encoded by transcript variant 1; cell adhesion kinase; mammarian carcinoma kinase 10; PTK3A protein tyrosine kinase 3A; neuroepithelial tyrosine kinase; epithelial discoidin domain receptor 1; neurotrophic tyrosine kinase, receptor, type 4; discoidin domain receptor DDR1d; discoidin receptor tyrosine kinase	integral to plasma membrane [pmid 8390675]; membrane	ATP binding; nucleotide binding; protein-tyrosine kinase activity; receptor activity; transferase activity; transmembrane receptor protein tyrosine kinase activity [pmid 9659899]	cell adhesion [pmid 8302582]; protein amino acid phosphorylation; transmembrane receptor protein tyrosine kinase signaling pathway	PMID:16774916;PMID:16440311;PMID:16507902;PMID:16337946;PMID:16169070;PMID:7789998;PMID:7774938;PMID:7848919;PMID:8139570;PMID:8226977	10	MIM:600408	GeneID:780
NM_006182.2	GI:62420883	3172	2568	1	1q12-q23	REVIEWED REFSEQ	DDR2	TKT;MIG20a;NTRKR3;TYRO10	NP_006173.2	discoidin domain receptor family, member 2 precursor	discoidin domain receptor family, member 2; synonyms: TKT, MIG20a, NTRKR3, TYRO10	neurotrophic tyrosine kinase receptor related 3; tyrosylprotein kinase; hydroxyaryl-protein kinase; cell migration-inducing protein 20; migration-inducing gene 16 protein	integral to plasma membrane [pmid 9659899]; membrane	ATP binding; nucleotide binding; protein-tyrosine kinase activity; receptor activity; transferase activity; transmembrane receptor protein tyrosine kinase activity [pmid 9659899]	cell adhesion [pmid 9659899]; protein amino acid phosphorylation; signal transduction [pmid 9659899]; transmembrane receptor protein tyrosine kinase signaling pathway	PMID:16186104;PMID:16186108;PMID:15544808;PMID:15111304;PMID:12935821;PMID:9659899;PMID:7774938;PMID:8247548;PMID:1567394;PMID:1486804	10	MIM:191311	GeneID:4921
NM_001014796.1	GI:62420885	3252	2568	1	1q12-q23	REVIEWED REFSEQ	DDR2	TKT;MIG20a;NTRKR3;TYRO10	NP_001014796.1	discoidin domain receptor family, member 2 precursor	discoidin domain receptor family, member 2; synonyms: TKT, MIG20a, NTRKR3, TYRO10	neurotrophic tyrosine kinase receptor related 3; tyrosylprotein kinase; hydroxyaryl-protein kinase; cell migration-inducing protein 20; migration-inducing gene 16 protein	integral to plasma membrane [pmid 9659899]; membrane	ATP binding; nucleotide binding; protein-tyrosine kinase activity; receptor activity; transferase activity; transmembrane receptor protein tyrosine kinase activity [pmid 9659899]	cell adhesion [pmid 9659899]; protein amino acid phosphorylation; signal transduction [pmid 9659899]; transmembrane receptor protein tyrosine kinase signaling pathway	PMID:16186104;PMID:16186108;PMID:15544808;PMID:15111304;PMID:12935821;PMID:9659899;PMID:7774938;PMID:8247548;PMID:1567394;PMID:1486804	10	MIM:191311	GeneID:4921
NM_001927.3	GI:55749931	2268	1413	2	2q35	REVIEWED REFSEQ	DES	CSM1;CSM2;CMD1I;FLJ12025;FLJ39719;FLJ41013;FLJ41793	NP_001918.3	desmin	desmin; synonyms: CSM1, CSM2, CMD1I, FLJ12025, FLJ39719, FLJ41013, FLJ41793	intermediate filament protein	intermediate filament [pmid 9736733]	protein binding [pmid 15731013]; structural constituent of cytoskeleton [pmid 9736733]; structural molecule activity	cytoskeleton organization and biogenesis [pmid 9736733]; muscle contraction [pmid 9697706]; regulation of heart contraction [pmid 9697706]	PMID:16545539;PMID:16439510;PMID:16009553;PMID:15759133;PMID:15731013;PMID:7672786;PMID:8186663;PMID:2670738;PMID:2673923;PMID:2939097	10	MIM:125660	GeneID:1674
NM_014762.3	GI:114155130	4286	1551	1	1p33-p31.1	REVIEWED REFSEQ	DHCR24	KIAA0018;SELADIN1;Nbla03646;seladin-1	NP_055577.1	24-dehydrocholesterol reductase precursor	24-dehydrocholesterol reductase; synonyms: KIAA0018, SELADIN1, Nbla03646, seladin-1	3 beta-hydroxysterol delta 24-reductase; selective AD indicator 1; diminuto/dwarf1 homolog; putative protein product of Nbla03646	endoplasmic reticulum [pmid 11007892]; endoplasmic reticulum membrane [pmid 11007892]; integral to membrane; membrane; nucleus [pmid 15577914]	enzyme binding [pmid 15577914]; oxidoreductase activity; peptide antigen binding [pmid 15577914]	anti-apoptosis [pmid 15688385]; apoptosis [pmid 11007892]; cell cycle arrest [pmid 15577914]; cholesterol biosynthesis [pmid 11519011]; electron transport; negative regulation of caspase activity [pmid 11007892]; neuroprotection [pmid 16407971]; response to oxidative stress [pmid 11007892]; skin development; tissue development [pmid 12457401]	PMID:16762343;PMID:16407971;PMID:15688385;PMID:15954227;PMID:15577914;PMID:15342556;PMID:15001630;PMID:12457401;PMID:11519011;PMID:11007892	10	MIM:606418	GeneID:1718
NM_001362.2	GI:55750010	2100	837	14	14q32	REVIEWED REFSEQ	DIO3	D3;5DIII;TXDI3;DIOIII	NP_001353.3	deiodinase, iodothyronine, type III	deiodinase, iodothyronine, type III; synonyms: D3, 5DIII, TXDI3, DIOIII	type III iodothyronine deiodinase; type 3 iodothyronine selenodeiodinase; thyroxine deiodinase type III (selenoprotein); type-III 5' deiodinase; iodothyronine deiodinase, placental type	integral to membrane; membrane	selenium binding; thyroxine 5'-deiodinase activity [pmid 7593630]	hormone biosynthesis	PMID:16037131;PMID:16131330;PMID:16131329;PMID:15240580;PMID:14962667;PMID:12586771;PMID:12419801;PMID:9787088;PMID:7593630;PMID:1519445	10	MIM:601038	GeneID:1735
NM_004675.2	GI:58530880	1642	690	1	1p31	REVIEWED REFSEQ	DIRAS3	ARHI;NOEY2	NP_004666.1	DIRAS family, GTP-binding RAS-like 3	DIRAS family, GTP-binding RAS-like 3; synonyms: ARHI, NOEY2	ras homolog gene family, member I	membrane	GTP binding; GTPase activity [pmid 9874798]; nucleotide binding	imprinting [pmid 9874798]; regulation of cyclin-dependent protein kinase activity [pmid 9874798]; small GTPase mediated signal transduction [pmid 9874798]	PMID:16158053;PMID:16061651;PMID:14506155;PMID:12874023;PMID:12771940;PMID:12485503;PMID:9874798	7	MIM:605193	GeneID:9077
NM_001363.2	GI:15011921	2465	1545	X	Xq28	REVIEWED REFSEQ	DKC1	DKC;NAP57;NOLA4;XAP101;dyskerin	NP_001354.1	dyskerin	dyskeratosis congenita 1, dyskerin; synonyms: DKC, NAP57, NOLA4, XAP101, dyskerin	.	nucleolus [pmid 10556300]; nucleoplasm [pmid 10556300]; nucleus; telomerase holoenzyme complex [pmid 12135483]	isomerase activity; pseudouridylate synthase activity; RNA binding [pmid 10591218]; telomerase activity [pmid 12135483]	cell proliferation [pmid 10591218]; regulation of progression through cell cycle [pmid 9590285]; rRNA processing [pmid 10556300]; telomere maintenance via telomerase [pmid 10591218]	PMID:16690864;PMID:16169070;PMID:16083285;PMID:15635413;PMID:15302935;PMID:10217077;PMID:9888995;PMID:9590285;PMID:9042917;PMID:7607282	10	MIM:300126	GeneID:1736
NM_015393.2	GI:54400757	5044	933	4	4q13.3-q21.3	VALIDATED REFSEQ	DKFZP564O0823	.	NP_056208.2	DKFZP564O0823 protein	DKFZP564O0823 protein	.	integral to membrane; membrane	.	.	PMID:15466293;PMID:12975309;PMID:12107410	3	.	GeneID:25849
NM_024767.2	GI:33188434	1975	1497	8	8p22	REVIEWED REFSEQ	DLC1	HP;ARHGAP7;STARD12;FLJ21120;p122-RhoGAP	NP_079043.2	deleted in liver cancer 1 isoform 3	deleted in liver cancer 1; synonyms: HP, ARHGAP7, STARD12, FLJ21120, p122-RhoGAP	isoform 3 is encoded by transcript variant 3; Rho-GTPase-activating protein 7; START domain containing protein 12; StAR-related lipid transfer protein 12; deleted in liver cancer 1 variant 2	cytoplasm; extracellular region; intracellular	protein binding; Rho GTPase activator activity [pmid 12545165]	cytoskeleton organization and biogenesis; negative regulation of cell growth [pmid 12545165]; regulation of cell adhesion [pmid 12545165]; signal transduction [pmid 9605766]	PMID:16680376;PMID:16533763;PMID:15201975;PMID:14661059;PMID:14647417;PMID:12545165;PMID:10844022;PMID:10649492;PMID:10702663;PMID:9605766	10	MIM:604258	GeneID:10395
NM_182643.1	GI:33188432	7445	4587	8	8p22	REVIEWED REFSEQ	DLC1	HP;ARHGAP7;STARD12;FLJ21120;p122-RhoGAP	NP_872584.1	deleted in liver cancer 1 isoform 1	deleted in liver cancer 1; synonyms: HP, ARHGAP7, STARD12, FLJ21120, p122-RhoGAP	isoform 1 is encoded by transcript variant 1; Rho-GTPase-activating protein 7; START domain containing protein 12; StAR-related lipid transfer protein 12; deleted in liver cancer 1 variant 2	cytoplasm; extracellular region; intracellular	protein binding; Rho GTPase activator activity [pmid 12545165]	cytoskeleton organization and biogenesis; negative regulation of cell growth [pmid 12545165]; regulation of cell adhesion [pmid 12545165]; signal transduction [pmid 9605766]	PMID:16680376;PMID:16533763;PMID:15201975;PMID:14661059;PMID:14647417;PMID:12545165;PMID:10844022;PMID:10649492;PMID:10702663;PMID:9605766	10	MIM:604258	GeneID:10395
NM_006094.3	GI:33188436	6044	3276	8	8p22	REVIEWED REFSEQ	DLC1	HP;ARHGAP7;STARD12;FLJ21120;p122-RhoGAP	NP_006085.2	deleted in liver cancer 1 isoform 2	deleted in liver cancer 1; synonyms: HP, ARHGAP7, STARD12, FLJ21120, p122-RhoGAP	isoform 2 is encoded by transcript variant 2; Rho-GTPase-activating protein 7; START domain containing protein 12; StAR-related lipid transfer protein 12; deleted in liver cancer 1 variant 2	cytoplasm; extracellular region; intracellular	protein binding; Rho GTPase activator activity [pmid 12545165]	cytoskeleton organization and biogenesis; negative regulation of cell growth [pmid 12545165]; regulation of cell adhesion [pmid 12545165]; signal transduction [pmid 9605766]	PMID:16680376;PMID:16533763;PMID:15201975;PMID:14661059;PMID:14647417;PMID:12545165;PMID:10844022;PMID:10649492;PMID:10702663;PMID:9605766	10	MIM:604258	GeneID:10395
NM_021120.1	GI:10863920	3100	2454	X	Xq13.1	PROVISIONAL REFSEQ	DLG3	MRX;MRX90;NEDLG;NE-Dlg;SAP102;KIAA1232	NP_066943.1	synapse-associated protein 102	discs, large homolog 3 (neuroendocrine-dlg, Drosophila); synonyms: MRX, MRX90, NEDLG, NE-Dlg, SAP102, KIAA1232	neuroendocrine-dlg; discs large homolog 3; bA291O7.3 (discs, large Drosophila homolog 3 (neuroendocrine-dlg) )	.	guanylate kinase activity; protein binding [pmid 16192269]	negative regulation of cell proliferation [pmid 9188857]	PMID:16637659;PMID:16482544;PMID:16192271;PMID:16192269;PMID:15185169;PMID:9278515;PMID:9188857;PMID:9115257;PMID:8702950;PMID:8780649	10	MIM:300189	GeneID:1741
NM_001032997.1	GI:74136020	1352	639	14	14q32	VALIDATED REFSEQ	DLK1	FA1;ZOG;pG2;PREF1;Pref-1	NP_001028169.1	delta-like 1 homolog isoform 2	delta-like 1 homolog (Drosophila); synonyms: FA1, ZOG, pG2, PREF1, Pref-1	isoform 2 is encoded by transcript variant 2; delta-like homolog (Drosophila); secredeltin	extracellular space [pmid 7925474]; integral to membrane [pmid 8095043]; membrane; soluble fraction [pmid 7925474]	.	development [pmid 8500166]	PMID:16901742;PMID:16288219;PMID:16403460;PMID:15959531;PMID:15806146;PMID:7711066;PMID:7925474;PMID:8095043;PMID:2308864;PMID:3470797	10	MIM:176290	GeneID:8788
NM_003836.4	GI:74136022	1532	1152	14	14q32	VALIDATED REFSEQ	DLK1	FA1;ZOG;pG2;PREF1;Pref-1	NP_003827.3	delta-like 1 homolog isoform 1	delta-like 1 homolog (Drosophila); synonyms: FA1, ZOG, pG2, PREF1, Pref-1	isoform 1 is encoded by transcript variant 1; delta-like homolog (Drosophila); secredeltin	extracellular space [pmid 7925474]; integral to membrane [pmid 8095043]; membrane; soluble fraction [pmid 7925474]	.	development [pmid 8500166]	PMID:16901742;PMID:16288219;PMID:16403460;PMID:15959531;PMID:15806146;PMID:7711066;PMID:7925474;PMID:8095043;PMID:2308864;PMID:3470797	10	MIM:176290	GeneID:8788
NM_005618.3	GI:110735442	3366	2172	6	6q27	REVIEWED REFSEQ	DLL1	Delta;DELTA1	NP_005609.3	delta-like 1	delta-like 1 (Drosophila); synonyms: Delta, DELTA1	delta-like 1 protein; delta (Drosophila)-like 1	extracellular region [pmid 11823422]; integral to plasma membrane [pmid 10079256]; membrane	calcium ion binding; Notch binding [pmid 10079256] [pmid 11823422]	auditory receptor cell fate commitment [pmid 10473135]; cell communication; cell differentiation [pmid 11912004]; cell fate determination [pmid 11581320]; embryonic development (sensu Mammalia) [pmid 10473134]; hemopoiesis [pmid 11581320]; inner ear morphogenesis [pmid 9858718]; nervous system development [pmid 10473134]; Notch signaling pathway [pmid 10079256]; odontogenesis (sensu Vertebrata) […	PMID:16317090;PMID:16307184;PMID:16225865;PMID:15976178;PMID:15908431;PMID:10473135;PMID:10473134;PMID:10079256;PMID:9882480;PMID:9858718	10	MIM:606582	GeneID:28514
NM_004407.1	GI:4758171	2682	1542	4	4q21	PROVISIONAL REFSEQ	DMP1	.	NP_004398.1	dentin matrix acidic phosphoprotein	dentin matrix acidic phosphoprotein	.	extracellular matrix (sensu Metazoa) [pmid 8509401]	calcium ion binding [pmid 8509401]; integrin binding [pmid 8509401]	cell adhesion; extracellular matrix organization and biogenesis; ossification [pmid 8509401]	PMID:16679514;PMID:16421105;PMID:16357164;PMID:15954904;PMID:15728181;PMID:10775676;PMID:10757113;PMID:9177774;PMID:8586437;PMID:8509401	10	MIM:600980	GeneID:1758
NM_013238.2	GI:66472919	2792	453	13	13q14.1	VALIDATED REFSEQ	DNAJC15	MCJ;HSD18;DNAJD1	NP_037370.2	DNAJ domain-containing	DnaJ (Hsp40) homolog, subfamily C, member 15; synonyms: MCJ, HSD18, DNAJD1	methylation-controlled J protein; DnaJ (Hsp40) homolog, subfamily D, member 1	integral to membrane; membrane	heat shock protein binding	protein folding	PMID:16049974;PMID:14729589;PMID:11358853	3	.	GeneID:29103
NM_006730.2	GI:58430940	3147	909	X	Xq28	REVIEWED REFSEQ	DNASE1L1	XIB;DNL1L;DNAS1L1	NP_006721.1	deoxyribonuclease I-like 1 precursor	deoxyribonuclease I-like 1; synonyms: XIB, DNL1L, DNAS1L1	DNase I, lysosomal-like; DNase I-like, muscle-specific; DNase X	endoplasmic reticulum	deoxyribonuclease activity [pmid 9205125]; DNA binding [pmid 9205125]; endonuclease activity; hydrolase activity	DNA catabolism	PMID:10409440;PMID:9205125;PMID:8733135;PMID:8654957;PMID:8541839	5	MIM:300081	GeneID:1774
NM_001009934.1	GI:58430945	2665	909	X	Xq28	REVIEWED REFSEQ	DNASE1L1	XIB;DNL1L;DNAS1L1	NP_001009934.1	deoxyribonuclease I-like 1 precursor	deoxyribonuclease I-like 1; synonyms: XIB, DNL1L, DNAS1L1	DNase I, lysosomal-like; DNase I-like, muscle-specific; DNase X	endoplasmic reticulum	deoxyribonuclease activity [pmid 9205125]; DNA binding [pmid 9205125]; endonuclease activity; hydrolase activity	DNA catabolism	PMID:10409440;PMID:9205125;PMID:8733135;PMID:8654957;PMID:8541839	5	MIM:300081	GeneID:1774
NM_001009933.1	GI:58430943	2750	909	X	Xq28	REVIEWED REFSEQ	DNASE1L1	XIB;DNL1L;DNAS1L1	NP_001009933.1	deoxyribonuclease I-like 1 precursor	deoxyribonuclease I-like 1; synonyms: XIB, DNL1L, DNAS1L1	DNase I, lysosomal-like; DNase I-like, muscle-specific; DNase X	endoplasmic reticulum	deoxyribonuclease activity [pmid 9205125]; DNA binding [pmid 9205125]; endonuclease activity; hydrolase activity	DNA catabolism	PMID:10409440;PMID:9205125;PMID:8733135;PMID:8654957;PMID:8541839	5	MIM:300081	GeneID:1774
NM_001009932.1	GI:58430941	3008	909	X	Xq28	REVIEWED REFSEQ	DNASE1L1	XIB;DNL1L;DNAS1L1	NP_001009932.1	deoxyribonuclease I-like 1 precursor	deoxyribonuclease I-like 1; synonyms: XIB, DNL1L, DNAS1L1	DNase I, lysosomal-like; DNase I-like, muscle-specific; DNase X	endoplasmic reticulum	deoxyribonuclease activity [pmid 9205125]; DNA binding [pmid 9205125]; endonuclease activity; hydrolase activity	DNA catabolism	PMID:10409440;PMID:9205125;PMID:8733135;PMID:8654957;PMID:8541839	5	MIM:300081	GeneID:1774
NM_001379.1	GI:4503350	5434	4851	19	19p13.2	REVIEWED REFSEQ	DNMT1	DNMT;MCMT;CXXC9;FLJ16293;MGC104992	NP_001370.1	DNA (cytosine-5-)-methyltransferase 1	DNA (cytosine-5-)-methyltransferase 1; synonyms: DNMT, MCMT, CXXC9, FLJ16293, MGC104992	DNA methyltransferase 1	nucleus [pmid 8940105]	DNA (cytosine-5-)-methyltransferase activity [pmid 8940105]; DNA binding; metal ion binding; methyltransferase activity; transcription factor binding; transferase activity; zinc ion binding	DNA methylation [pmid 10888872]; negative regulation of transcription from RNA polymerase II promoter [pmid 10888872]; regulation of transcription, DNA-dependent; transcription	PMID:17015478;PMID:16801630;PMID:16861352;PMID:16537562;PMID:16497664;PMID:9302295;PMID:8940105;PMID:7760804;PMID:1594447;PMID:3210246	10	MIM:126375	GeneID:1786
NM_175850.1	GI:28559064	4267	2538	20	20q11.2	REVIEWED REFSEQ	DNMT3B	ICF;M.HsaIIIB	NP_787046.1	DNA cytosine-5 methyltransferase 3 beta isoform 6	DNA (cytosine-5-)-methyltransferase 3 beta; synonyms: ICF, M.HsaIIIB	isoform 6 is encoded by transcript variant 6; DNA methyltransferase HsaIIIB; DNA MTase HsaIIIB	nucleus [pmid 10433969]	DNA (cytosine-5-)-methyltransferase activity; DNA binding; metal ion binding; methyltransferase activity; protein binding [pmid 11735126]; site-specific DNA-methyltransferase (cytosine-specific) activity [pmid 10433969] [pmid 10647011]; transferase activity; zinc ion binding	DNA methylation [pmid 10433969] [pmid 10555141] [pmid 11102980]	PMID:17017004;PMID:16682412;PMID:16773201;PMID:16543361;PMID:16501171;PMID:10588719;PMID:10555141;PMID:10433969;PMID:10325416;PMID:9662389	10	MIM:602900	GeneID:1789
NM_175849.1	GI:28559062	4104	2313	20	20q11.2	REVIEWED REFSEQ	DNMT3B	ICF;M.HsaIIIB	NP_787045.1	DNA cytosine-5 methyltransferase 3 beta isoform 3	DNA (cytosine-5-)-methyltransferase 3 beta; synonyms: ICF, M.HsaIIIB	isoform 3 is encoded by transcript variant 3; DNA methyltransferase HsaIIIB; DNA MTase HsaIIIB	nucleus [pmid 10433969]	DNA (cytosine-5-)-methyltransferase activity; DNA binding; metal ion binding; methyltransferase activity; protein binding [pmid 11735126]; site-specific DNA-methyltransferase (cytosine-specific) activity [pmid 10433969] [pmid 10647011]; transferase activity; zinc ion binding	DNA methylation [pmid 10433969] [pmid 10555141] [pmid 11102980]	PMID:17017004;PMID:16682412;PMID:16773201;PMID:16543361;PMID:16501171;PMID:10588719;PMID:10555141;PMID:10433969;PMID:10325416;PMID:9662389	10	MIM:602900	GeneID:1789
NM_175848.1	GI:28559060	4293	2502	20	20q11.2	REVIEWED REFSEQ	DNMT3B	ICF;M.HsaIIIB	NP_787044.1	DNA cytosine-5 methyltransferase 3 beta isoform 2	DNA (cytosine-5-)-methyltransferase 3 beta; synonyms: ICF, M.HsaIIIB	isoform 2 is encoded by transcript variant 2; DNA methyltransferase HsaIIIB; DNA MTase HsaIIIB	nucleus [pmid 10433969]	DNA (cytosine-5-)-methyltransferase activity; DNA binding; metal ion binding; methyltransferase activity; protein binding [pmid 11735126]; site-specific DNA-methyltransferase (cytosine-specific) activity [pmid 10433969] [pmid 10647011]; transferase activity; zinc ion binding	DNA methylation [pmid 10433969] [pmid 10555141] [pmid 11102980]	PMID:17017004;PMID:16682412;PMID:16773201;PMID:16543361;PMID:16501171;PMID:10588719;PMID:10555141;PMID:10433969;PMID:10325416;PMID:9662389	10	MIM:602900	GeneID:1789
NM_006892.3	GI:28559059	4353	2562	20	20q11.2	REVIEWED REFSEQ	DNMT3B	ICF;M.HsaIIIB	NP_008823.1	DNA cytosine-5 methyltransferase 3 beta isoform 1	DNA (cytosine-5-)-methyltransferase 3 beta; synonyms: ICF, M.HsaIIIB	isoform 1 is encoded by transcript variant 1; DNA methyltransferase HsaIIIB; DNA MTase HsaIIIB	nucleus [pmid 10433969]	DNA (cytosine-5-)-methyltransferase activity; DNA binding; metal ion binding; methyltransferase activity; protein binding [pmid 11735126]; site-specific DNA-methyltransferase (cytosine-specific) activity [pmid 10433969] [pmid 10647011]; transferase activity; zinc ion binding	DNA methylation [pmid 10433969] [pmid 10555141] [pmid 11102980]	PMID:17017004;PMID:16682412;PMID:16773201;PMID:16543361;PMID:16501171;PMID:10588719;PMID:10555141;PMID:10433969;PMID:10325416;PMID:9662389	10	MIM:602900	GeneID:1789
NM_024422.2	GI:40806177	5140	2706	18	18q12.1	REVIEWED REFSEQ	DSC2	DG2;DSC3;CDHF2;ARVD11;DGII/III;DKFZp686I11137	NP_077740.1	desmocollin 2 isoform Dsc2a preproprotein	desmocollin 2; synonyms: DG2, DSC3, CDHF2, ARVD11, DGII/III, DKFZp686I11137	isoform Dsc2a preproprotein is encoded by transcript variant Dsc2a; desmocollin-3; desmosomal glycoprotein II/III	cytoskeleton; integral to membrane; intercellular junction; membrane	calcium ion binding; protein binding	cell adhesion [pmid 2037591]; homophilic cell adhesion	PMID:12707304;PMID:11790773;PMID:11853539;PMID:11870231;PMID:9810708;PMID:7774948;PMID:7750520;PMID:1889810;PMID:2037591;PMID:2112455	10	MIM:125645	GeneID:1824
NM_004949.2	GI:40806176	5186	2544	18	18q12.1	REVIEWED REFSEQ	DSC2	DG2;DSC3;CDHF2;ARVD11;DGII/III;DKFZp686I11137	NP_004940.1	desmocollin 2 isoform Dsc2b preproprotein	desmocollin 2; synonyms: DG2, DSC3, CDHF2, ARVD11, DGII/III, DKFZp686I11137	isoform Dsc2b preproprotein is encoded by transcript variant Dsc2b; desmocollin-3; desmosomal glycoprotein II/III	cytoskeleton; integral to membrane; intercellular junction; membrane	calcium ion binding; protein binding	cell adhesion [pmid 2037591]; homophilic cell adhesion	PMID:12707304;PMID:11790773;PMID:11853539;PMID:11870231;PMID:9810708;PMID:7774948;PMID:7750520;PMID:1889810;PMID:2037591;PMID:2112455	10	MIM:125645	GeneID:1824
NM_001942.1	GI:4503400	4512	3150	18	18q12.1	REVIEWED REFSEQ	DSG1	DG1;DSG;CDHF4	NP_001933.1	desmoglein 1 preproprotein	desmoglein 1; synonyms: DG1, DSG, CDHF4	desmosomal glycoprotein 1	cytoskeleton; desmosome [pmid 1711210]; integral to membrane; membrane	calcium ion binding [pmid 1770008]; protein binding [pmid 11781826]; toxin binding [pmid 12582396]	calcium-dependent cell-cell adhesion [pmid 1770008]; homophilic cell adhesion; intercellular junction assembly [pmid 12485422]	PMID:16628198;PMID:16286477;PMID:16484817;PMID:16026580;PMID:15610512;PMID:1720352;PMID:1770008;PMID:1889810;PMID:1711210;PMID:1754823	10	MIM:125670	GeneID:1828
NM_004415.2	GI:58530839	9730	8616	6	6p24	REVIEWED REFSEQ	DSP	DPI;DPII	NP_004406.2	desmoplakin isoform I	desmoplakin; synonyms: DPI, DPII	isoform I is encoded by transcript variant 1; desmoplakin (DPI, DPII); desmoplakin I; desmoplakin II; 250/210 kDa paraneoplastic pemphigus antigen	cell-cell adherens junction; cornified envelope [pmid 10908733]; intermediate filament	protein binding, bridging [pmid 10908733]; structural constituent of cytoskeleton [pmid 9887343]	epidermis development [pmid 9887343]; keratinocyte differentiation [pmid 10908733]; peptide cross-linking [pmid 10908733]	PMID:16917092;PMID:16628197;PMID:16467215;PMID:16365169;PMID:16175511;PMID:1731325;PMID:1889810;PMID:2247105;PMID:2391353;PMID:1689290	10	MIM:125647	GeneID:1832
NM_001008844.1	GI:58530841	7933	6819	6	6p24	REVIEWED REFSEQ	DSP	DPI;DPII	NP_001008844.1	desmoplakin isoform II	desmoplakin; synonyms: DPI, DPII	isoform II is encoded by transcript variant 2; desmoplakin (DPI, DPII); desmoplakin I; desmoplakin II; 250/210 kDa paraneoplastic pemphigus antigen	cell-cell adherens junction; cornified envelope [pmid 10908733]; intermediate filament	protein binding, bridging [pmid 10908733]; structural constituent of cytoskeleton [pmid 9887343]	epidermis development [pmid 9887343]; keratinocyte differentiation [pmid 10908733]; peptide cross-linking [pmid 10908733]	PMID:16917092;PMID:16628197;PMID:16467215;PMID:16365169;PMID:16175511;PMID:1731325;PMID:1889810;PMID:2247105;PMID:2391353;PMID:1689290	10	MIM:125647	GeneID:1832
NM_001723.3	GI:34577050	8972	7950	6	6p12-p11	REVIEWED REFSEQ	DST	BPA;DMH;BP240;BPAG1;MACF2;CATX-15;D6S1101;FLJ46791;KIAA0465;KIAA1470	NP_001714.1	dystonin isoform 1e precursor	dystonin; synonyms: BPA, DMH, BP240, BPAG1, MACF2, CATX-15, D6S1101, FLJ46791, KIAA0465, KIAA1470	isoform 1e precursor is encoded by transcript variant 1e; bullous pemphigoid antigen 1, 230/240kDa; hemidesmosomal plaque protein	basement membrane [pmid 2461961]; cytoplasm [pmid 8575775] [pmid 11751855]; cytoplasmic membrane-bound vesicle [pmid 14581450]; cytoskeleton; extracellular space; hemidesmosome [pmid 8575775] [pmid 11375975]; intercellular junction	actin binding; actin filament binding [pmid 8575775]; calcium ion binding; integrin binding [pmid 11375975]; protein binding; protein C-terminus binding [pmid 11375975]; structural constituent of cytoskeleton [pmid 11751855]	actin cytoskeleton organization and biogenesis [pmid 8575775]; cell adhesion; cell cycle arrest; cytoskeleton organization and biogenesis [pmid 10428034]; integrin-mediated signaling pathway [pmid 11375975]; intermediate filament cytoskeleton organization and biogenesis [pmid 11375975] [pmid 11751855]	PMID:16512878;PMID:15725571;PMID:15560761;PMID:15231748;PMID:14705806;PMID:1717441;PMID:1712022;PMID:2276744;PMID:2090522;PMID:2461961	10	MIM:113810	GeneID:667
NM_020388.2	GI:20357503	9348	9189	6	6p12-p11	REVIEWED REFSEQ	DST	BPA;DMH;BP240;BPAG1;MACF2;CATX-15;D6S1101;FLJ46791;KIAA0465;KIAA1470	NP_065121.2	dystonin isoform 1eB precursor	dystonin; synonyms: BPA, DMH, BP240, BPAG1, MACF2, CATX-15, D6S1101, FLJ46791, KIAA0465, KIAA1470	isoform 1eB precursor is encoded by transcript variant 1eB; bullous pemphigoid antigen 1, 230/240kDa; hemidesmosomal plaque protein	basement membrane [pmid 2461961]; cytoplasm [pmid 8575775] [pmid 11751855]; cytoplasmic membrane-bound vesicle [pmid 14581450]; cytoskeleton; extracellular space; hemidesmosome [pmid 8575775] [pmid 11375975]; intercellular junction	actin binding; actin filament binding [pmid 8575775]; calcium ion binding; integrin binding [pmid 11375975]; protein binding; protein C-terminus binding [pmid 11375975]; structural constituent of cytoskeleton [pmid 11751855]	actin cytoskeleton organization and biogenesis [pmid 8575775]; cell adhesion; cell cycle arrest; cytoskeleton organization and biogenesis [pmid 10428034]; integrin-mediated signaling pathway [pmid 11375975]; intermediate filament cytoskeleton organization and biogenesis [pmid 11375975] [pmid 11751855]	PMID:16512878;PMID:15725571;PMID:15560761;PMID:15231748;PMID:14705806;PMID:1717441;PMID:1712022;PMID:2276744;PMID:2090522;PMID:2461961	10	MIM:113810	GeneID:667
NM_015548.2	GI:34577048	16384	15516	6	6p12-p11	REVIEWED REFSEQ	DST	BPA;DMH;BP240;BPAG1;MACF2;CATX-15;D6S1101;FLJ46791;KIAA0465;KIAA1470	NP_056363.2	dystonin isoform 1eA precursor	dystonin; synonyms: BPA, DMH, BP240, BPAG1, MACF2, CATX-15, D6S1101, FLJ46791, KIAA0465, KIAA1470	isoform 1eA precursor is encoded by transcript variant 1eA; bullous pemphigoid antigen 1, 230/240kDa; hemidesmosomal plaque protein	basement membrane [pmid 2461961]; cytoplasm [pmid 8575775] [pmid 11751855]; cytoplasmic membrane-bound vesicle [pmid 14581450]; cytoskeleton; extracellular space; hemidesmosome [pmid 8575775] [pmid 11375975]; intercellular junction	actin binding; actin filament binding [pmid 8575775]; calcium ion binding; integrin binding [pmid 11375975]; protein binding; protein C-terminus binding [pmid 11375975]; structural constituent of cytoskeleton [pmid 11751855]	actin cytoskeleton organization and biogenesis [pmid 8575775]; cell adhesion; cell cycle arrest; cytoskeleton organization and biogenesis [pmid 10428034]; integrin-mediated signaling pathway [pmid 11375975]; intermediate filament cytoskeleton organization and biogenesis [pmid 11375975] [pmid 11751855]	PMID:16512878;PMID:15725571;PMID:15560761;PMID:15231748;PMID:14705806;PMID:1717441;PMID:1712022;PMID:2276744;PMID:2090522;PMID:2461961	10	MIM:113810	GeneID:667
NM_183380.1	GI:34577046	18036	16494	6	6p12-p11	REVIEWED REFSEQ	DST	BPA;DMH;BP240;BPAG1;MACF2;CATX-15;D6S1101;FLJ46791;KIAA0465;KIAA1470	NP_899236.1	dystonin isoform 1	dystonin; synonyms: BPA, DMH, BP240, BPAG1, MACF2, CATX-15, D6S1101, FLJ46791, KIAA0465, KIAA1470	isoform 1 is encoded by transcript variant 1; bullous pemphigoid antigen 1, 230/240kDa; hemidesmosomal plaque protein	basement membrane [pmid 2461961]; cytoplasm [pmid 8575775] [pmid 11751855]; cytoplasmic membrane-bound vesicle [pmid 14581450]; cytoskeleton; extracellular space; hemidesmosome [pmid 8575775] [pmid 11375975]; intercellular junction	actin binding; actin filament binding [pmid 8575775]; calcium ion binding; integrin binding [pmid 11375975]; protein binding; protein C-terminus binding [pmid 11375975]; structural constituent of cytoskeleton [pmid 11751855]	actin cytoskeleton organization and biogenesis [pmid 8575775]; cell adhesion; cell cycle arrest; cytoskeleton organization and biogenesis [pmid 10428034]; integrin-mediated signaling pathway [pmid 11375975]; intermediate filament cytoskeleton organization and biogenesis [pmid 11375975] [pmid 11751855]	PMID:16512878;PMID:15725571;PMID:15560761;PMID:15231748;PMID:14705806;PMID:1717441;PMID:1712022;PMID:2276744;PMID:2090522;PMID:2461961	10	MIM:113810	GeneID:667
NM_057158.2	GI:21536335	3404	912	8	8p12-p11	REVIEWED REFSEQ	DUSP4	TYP;HVH2;MKP2;MKP-2	NP_476499.1	dual specificity phosphatase 4 isoform 2	dual specificity phosphatase 4; synonyms: TYP, HVH2, MKP2, MKP-2	isoform 2 is encoded by transcript variant 2; serine/threonine specific protein phosphatase; MAP kinase phosphatase 2; VH1 homologous phosphatase 2	nucleus [pmid 7535768]	hydrolase activity; MAP kinase phosphatase activity; protein tyrosine phosphatase activity; protein tyrosine/threonine phosphatase activity [pmid 7535768]	MAPKKK cascade [pmid 7535768]; protein amino acid dephosphorylation [pmid 7535768]; regulation of progression through cell cycle [pmid 9205128]	PMID:16038800;PMID:11387337;PMID:10862698;PMID:9205128;PMID:8626452;PMID:8545112;PMID:7535768	7	MIM:602747	GeneID:1846
NM_001394.5	GI:58331238	2498	1185	8	8p12-p11	REVIEWED REFSEQ	DUSP4	TYP;HVH2;MKP2;MKP-2	NP_001385.1	dual specificity phosphatase 4 isoform 1	dual specificity phosphatase 4; synonyms: TYP, HVH2, MKP2, MKP-2	isoform 1 is encoded by transcript variant 1; serine/threonine specific protein phosphatase; MAP kinase phosphatase 2; VH1 homologous phosphatase 2	nucleus [pmid 7535768]	hydrolase activity; MAP kinase phosphatase activity; protein tyrosine phosphatase activity; protein tyrosine/threonine phosphatase activity [pmid 7535768]	MAPKKK cascade [pmid 7535768]; protein amino acid dephosphorylation [pmid 7535768]; regulation of progression through cell cycle [pmid 9205128]	PMID:16038800;PMID:11387337;PMID:10862698;PMID:9205128;PMID:8626452;PMID:8545112;PMID:7535768	7	MIM:602747	GeneID:1846
NM_001949.2	GI:12669913	4744	1398	6	6p22	REVIEWED REFSEQ	E2F3	E2F-3;KIAA0075;MGC104598;DKFZp686C18211	NP_001940.1	E2F transcription factor 3	E2F transcription factor 3; synonyms: E2F-3, KIAA0075, MGC104598, DKFZp686C18211	.	nucleus; transcription factor complex	protein binding [pmid 8246996]; transcription factor activity [pmid 8246996]	cell cycle; regulation of progression through cell cycle; regulation of transcription, DNA-dependent; transcription; transcription initiation from RNA polymerase II promoter [pmid 8246996]	PMID:16249186;PMID:16180235;PMID:16007192;PMID:15122326;PMID:14716298;PMID:8755520;PMID:8832394;PMID:8657141;PMID:7739537;PMID:8246996	10	MIM:600427	GeneID:1871
NM_001951.2	GI:12669916	1752	1041	8	8q21.2	REVIEWED REFSEQ	E2F5	E2F-5	NP_001942.1	E2F transcription factor 5	E2F transcription factor 5, p130-binding; synonym: E2F-5	.	nucleus; transcription factor complex	protein binding [pmid 7760804]; transcription factor activity [pmid 7892279]	regulation of progression through cell cycle [pmid 7892279]; regulation of transcription, DNA-dependent; transcription	PMID:16172982;PMID:12860972;PMID:12789259;PMID:12089160;PMID:12150994;PMID:7760804;PMID:7892279;PMID:8589754;PMID:7958925;PMID:7958924	10	MIM:600967	GeneID:1875
NM_001955.2	GI:21359861	1334	639	6	6p24.1	PROVISIONAL REFSEQ	EDN1	ET1	NP_001946.2	endothelin 1	endothelin 1; synonym: ET1	.	extracellular region; extracellular space [pmid 2670930]; soluble fraction [pmid 2670930]	hormone activity [pmid 2670930]	blood pressure regulation; cell-cell signaling; pathogenesis; positive regulation of cell proliferation [pmid 8144511]; regulation of vasoconstriction; signal transduction [pmid 2670930]	PMID:16982943;PMID:16864942;PMID:16986361;PMID:16943682;PMID:16931893;PMID:1280264;PMID:2018043;PMID:2005113;PMID:2201681;PMID:2659594	10	MIM:131240	GeneID:1906
NM_000115.1	GI:4557546	4286	1329	13	13q22	REVIEWED REFSEQ	EDNRB	ETB;ETRB;HSCR;ABCDS;HSCR2	NP_000106.1	endothelin receptor type B isoform 1	endothelin receptor type B; synonyms: ETB, ETRB, HSCR, ABCDS, HSCR2	isoform 1 is encoded by transcript variant 1; Hirschsprung disease 2	integral to plasma membrane [pmid 8810293]; plasma membrane [pmid 8810293]	endothelin receptor activity [pmid 8810293]; receptor activity; rhodopsin-like receptor activity	G-protein signaling, coupled to IP3 second messenger (phospholipase C activating) [pmid 9556633]; negative regulation of adenylate cyclase activity [pmid 9556633]; nervous system development [pmid 8001158]; sensory perception of sound	PMID:17011274;PMID:16947775;PMID:16531800;PMID:16328051;PMID:16002759;PMID:1291713;PMID:1659806;PMID:1713452;PMID:1648908;PMID:1710450	10	MIM:131244	GeneID:1910
NM_003991.1	GI:4503466	1578	1311	13	13q22	REVIEWED REFSEQ	EDNRB	ETB;ETRB;HSCR;ABCDS;HSCR2	NP_003982.1	endothelin receptor type B isoform 2	endothelin receptor type B; synonyms: ETB, ETRB, HSCR, ABCDS, HSCR2	This splice variant isoform differs from the variant 1 protein in the intracellular C-terminal domain. isoform 2 is encoded by transcript variant 2; Hirschsprung disease 2	integral to plasma membrane [pmid 8810293]; plasma membrane [pmid 8810293]	endothelin receptor activity [pmid 8810293]; receptor activity; rhodopsin-like receptor activity	G-protein signaling, coupled to IP3 second messenger (phospholipase C activating) [pmid 9556633]; negative regulation of adenylate cyclase activity [pmid 9556633]; nervous system development [pmid 8001158]; sensory perception of sound	PMID:17011274;PMID:16947775;PMID:16531800;PMID:16328051;PMID:16002759;PMID:1291713;PMID:1659806;PMID:1713452;PMID:1648908;PMID:1710450	10	MIM:131244	GeneID:1910
NM_004428.2	GI:33359681	1590	618	1	1q21-q22	REVIEWED REFSEQ	EFNA1	B61;EFL1;ECKLG;EPLG1;LERK1;TNFAIP4	NP_004419.2	ephrin A1 isoform a precursor	ephrin-A1; synonyms: B61, EFL1, ECKLG, EPLG1, LERK1, TNFAIP4	isoform a precursor is encoded by transcript variant 1; eph-related receptor tyrosine kinase ligand 1; tumor necrosis factor, alpha-induced protein 4; immediate early response protein B61; ligand of eph-related kinase 1	integral to plasma membrane [pmid 8660976]; membrane	ephrin receptor binding [pmid 2233719]; GPI anchor binding	cell-cell signaling [pmid 8660976]	PMID:16428472;PMID:16239146;PMID:16051609;PMID:16169070;PMID:15649254;PMID:8542290;PMID:7619809;PMID:7973638;PMID:8070404;PMID:2233719	10	MIM:191164	GeneID:1942
NM_182685.1	GI:33359679	1524	552	1	1q21-q22	REVIEWED REFSEQ	EFNA1	B61;EFL1;ECKLG;EPLG1;LERK1;TNFAIP4	NP_872626.1	ephrin A1 isoform b precursor	ephrin-A1; synonyms: B61, EFL1, ECKLG, EPLG1, LERK1, TNFAIP4	isoform b precursor is encoded by transcript variant 2; eph-related receptor tyrosine kinase ligand 1; tumor necrosis factor, alpha-induced protein 4; immediate early response protein B61; ligand of eph-related kinase 1	integral to plasma membrane [pmid 8660976]; membrane	ephrin receptor binding [pmid 2233719]; GPI anchor binding	cell-cell signaling [pmid 8660976]	PMID:16428472;PMID:16239146;PMID:16051609;PMID:16169070;PMID:15649254;PMID:8542290;PMID:7619809;PMID:7973638;PMID:8070404;PMID:2233719	10	MIM:191164	GeneID:1942
NM_004429.3	GI:31317225	3346	1041	X	Xq12	REVIEWED REFSEQ	EFNB1	CFND;CFNS;EFL3;EPLG2;Elk-L;LERK2;MGC8782	NP_004420.1	ephrin-B1 precursor	ephrin-B1; synonyms: CFND, CFNS, EFL3, EPLG2, Elk-L, LERK2, MGC8782	ligand of eph-related kinase 2; eph-related receptor tyrosine kinase ligand 2; craniofrontonasal syndrome (craniofrontonasal dysplasia)	integral to plasma membrane [pmid 8660976]; membrane; soluble fraction [pmid 8798744]; synapse	ephrin receptor binding [pmid 8798744]; protein binding [pmid 9883737]	cell adhesion [pmid 8798744]; cell differentiation; cell-cell signaling [pmid 8798744]; nervous system development	PMID:16526919;PMID:15959873;PMID:15725075;PMID:15351694;PMID:15124102;PMID:8878483;PMID:8798744;PMID:8660976;PMID:7774950;PMID:8070404	10	MIM:300035	GeneID:1947
NM_001406.3	GI:38201712	3236	1023	17	17p13.1-p11.2	REVIEWED REFSEQ	EFNB3	EFL6;EPLG8;LERK8	NP_001397.1	ephrin-B3 precursor	ephrin-B3; synonyms: EFL6, EPLG8, LERK8	Ephrin B3; eph-related receptor tyrosine kinase ligand 8	integral to plasma membrane [pmid 9126477]; membrane	transmembrane-ephrin receptor activity [pmid 9126477]	cell differentiation; cell-cell signaling [pmid 9126477]; nervous system development [pmid 9126477]	PMID:16477309;PMID:15047175;PMID:12383247;PMID:11920461;PMID:11256076;PMID:9576626;PMID:9484836;PMID:9530499;PMID:9126477;PMID:8808709	10	MIM:602297	GeneID:1949
NM_001963.2	GI:6031163	4877	3624	4	4q25	REVIEWED REFSEQ	EGF	URG	NP_001954.1	epidermal growth factor (beta-urogastrone)	epidermal growth factor (beta-urogastrone); synonym: URG	urogastrone	extracellular region [pmid 9712850]; integral to membrane; nucleus; plasma membrane [pmid 3491360]	calcium ion binding; epidermal growth factor receptor activating ligand activity [pmid 9712850]; growth factor activity [pmid 7736574]; protein binding [pmid 2790960]	activation of MAPK activity [pmid 9482941]; chromosome organization and biogenesis (sensu Eukaryota) [pmid 10436156]; DNA replication [pmid 9482941]; epidermal growth factor receptor signaling pathway; positive regulation of cell proliferation [pmid 7736574]	PMID:16946702;PMID:16847055;PMID:16939220;PMID:16762922;PMID:16728406;PMID:1281549;PMID:1334406;PMID:1639032;PMID:1658709;PMID:2790960	10	MIM:131530	GeneID:1950
NM_201284.1	GI:41327735	2865	2118	7	7p12	VALIDATED REFSEQ	EGFR	ERBB;mENA;ERBB1	NP_958441.1	epidermal growth factor receptor isoform d	epidermal growth factor receptor (erythroblastic leukemia viral (v-erb-b) oncogene homolog, avian); synonyms: ERBB, mENA, ERBB1	isoform d is encoded by transcript variant 4; avian erythroblastic leukemia viral (v-erb-b) oncogene homolog; truncated epidermal growth factor receptor; cell growth inhibiting protein 40	AP-2 adaptor complex [pmid 14702346]; cytoplasm [pmid 12435727]; endosome [pmid 14702346]; extracellular space [pmid 9103388]; integral to membrane; nucleus [pmid 12828935]; plasma membrane [pmid 15465819]	actin filament binding [pmid 14702346]; ATP binding; double-stranded DNA binding [pmid 6325948]; epidermal growth factor receptor activity [pmid 2790960] [pmid 6325948] [pmid 12435727]; identical protein binding [pmid 16777603]; MAP/ERK kinase kinase activity [pmid 15542601]; nitric-oxide synthase regulator activity [pmid 12828935]; nucleotide binding; protein heterodimerization activity [pmid 10…	calcium-dependent phospholipase A2 activation [pmid 12435727]; cell cycle; cell proliferation [pmid 10861448]; cell surface receptor linked signal transduction [pmid 7736574]; cell-cell adhesion [pmid 12435727]; epidermal growth factor receptor signaling pathway [pmid 12435727]; negative regulation of progression through cell cycle; ossification [pmid 12925580]; phospholipase C activation [pmid 1…	PMID:16970944;PMID:16979526;PMID:16904111;PMID:16936259;PMID:17016520;PMID:1333047;PMID:1383230;PMID:1382070;PMID:1322798;PMID:1309762	10	MIM:131550	GeneID:1956
NM_201283.1	GI:41327733	1595	1218	7	7p12	VALIDATED REFSEQ	EGFR	ERBB;mENA;ERBB1	NP_958440.1	epidermal growth factor receptor isoform c	epidermal growth factor receptor (erythroblastic leukemia viral (v-erb-b) oncogene homolog, avian); synonyms: ERBB, mENA, ERBB1	isoform c is encoded by transcript variant 3; avian erythroblastic leukemia viral (v-erb-b) oncogene homolog; truncated epidermal growth factor receptor; cell growth inhibiting protein 40	AP-2 adaptor complex [pmid 14702346]; cytoplasm [pmid 12435727]; endosome [pmid 14702346]; extracellular space [pmid 9103388]; integral to membrane; nucleus [pmid 12828935]; plasma membrane [pmid 15465819]	actin filament binding [pmid 14702346]; ATP binding; double-stranded DNA binding [pmid 6325948]; epidermal growth factor receptor activity [pmid 2790960] [pmid 6325948] [pmid 12435727]; identical protein binding [pmid 16777603]; MAP/ERK kinase kinase activity [pmid 15542601]; nitric-oxide synthase regulator activity [pmid 12828935]; nucleotide binding; protein heterodimerization activity [pmid 10…	calcium-dependent phospholipase A2 activation [pmid 12435727]; cell cycle; cell proliferation [pmid 10861448]; cell surface receptor linked signal transduction [pmid 7736574]; cell-cell adhesion [pmid 12435727]; epidermal growth factor receptor signaling pathway [pmid 12435727]; negative regulation of progression through cell cycle; ossification [pmid 12925580]; phospholipase C activation [pmid 1…	PMID:16970944;PMID:16979526;PMID:16904111;PMID:16936259;PMID:17016520;PMID:1333047;PMID:1383230;PMID:1382070;PMID:1322798;PMID:1309762	10	MIM:131550	GeneID:1956
NM_005228.3	GI:41327737	5616	3633	7	7p12	VALIDATED REFSEQ	EGFR	ERBB;mENA;ERBB1	NP_005219.2	epidermal growth factor receptor isoform a	epidermal growth factor receptor (erythroblastic leukemia viral (v-erb-b) oncogene homolog, avian); synonyms: ERBB, mENA, ERBB1	isoform a is encoded by transcript variant 1; avian erythroblastic leukemia viral (v-erb-b) oncogene homolog; truncated epidermal growth factor receptor; cell growth inhibiting protein 40	AP-2 adaptor complex [pmid 14702346]; cytoplasm [pmid 12435727]; endosome [pmid 14702346]; extracellular space [pmid 9103388]; integral to membrane; nucleus [pmid 12828935]; plasma membrane [pmid 15465819]	actin filament binding [pmid 14702346]; ATP binding; double-stranded DNA binding [pmid 6325948]; epidermal growth factor receptor activity [pmid 2790960] [pmid 6325948] [pmid 12435727]; identical protein binding [pmid 16777603]; MAP/ERK kinase kinase activity [pmid 15542601]; nitric-oxide synthase regulator activity [pmid 12828935]; nucleotide binding; protein heterodimerization activity [pmid 10…	calcium-dependent phospholipase A2 activation [pmid 12435727]; cell cycle; cell proliferation [pmid 10861448]; cell surface receptor linked signal transduction [pmid 7736574]; cell-cell adhesion [pmid 12435727]; epidermal growth factor receptor signaling pathway [pmid 12435727]; negative regulation of progression through cell cycle; ossification [pmid 12925580]; phospholipase C activation [pmid 1…	PMID:16970944;PMID:16979526;PMID:16904111;PMID:16936259;PMID:17016520;PMID:1333047;PMID:1383230;PMID:1382070;PMID:1322798;PMID:1309762	10	MIM:131550	GeneID:1956
NM_201282.1	GI:41327731	2239	1887	7	7p12	VALIDATED REFSEQ	EGFR	ERBB;mENA;ERBB1	NP_958439.1	epidermal growth factor receptor isoform b	epidermal growth factor receptor (erythroblastic leukemia viral (v-erb-b) oncogene homolog, avian); synonyms: ERBB, mENA, ERBB1	isoform b is encoded by transcript variant 2; avian erythroblastic leukemia viral (v-erb-b) oncogene homolog; truncated epidermal growth factor receptor; cell growth inhibiting protein 40	AP-2 adaptor complex [pmid 14702346]; cytoplasm [pmid 12435727]; endosome [pmid 14702346]; extracellular space [pmid 9103388]; integral to membrane; nucleus [pmid 12828935]; plasma membrane [pmid 15465819]	actin filament binding [pmid 14702346]; ATP binding; double-stranded DNA binding [pmid 6325948]; epidermal growth factor receptor activity [pmid 2790960] [pmid 6325948] [pmid 12435727]; identical protein binding [pmid 16777603]; MAP/ERK kinase kinase activity [pmid 15542601]; nitric-oxide synthase regulator activity [pmid 12828935]; nucleotide binding; protein heterodimerization activity [pmid 10…	calcium-dependent phospholipase A2 activation [pmid 12435727]; cell cycle; cell proliferation [pmid 10861448]; cell surface receptor linked signal transduction [pmid 7736574]; cell-cell adhesion [pmid 12435727]; epidermal growth factor receptor signaling pathway [pmid 12435727]; negative regulation of progression through cell cycle; ossification [pmid 12925580]; phospholipase C activation [pmid 1…	PMID:16970944;PMID:16979526;PMID:16904111;PMID:16936259;PMID:17016520;PMID:1333047;PMID:1383230;PMID:1382070;PMID:1322798;PMID:1309762	10	MIM:131550	GeneID:1956
NM_001965.1	GI:4503494	2169	1461	2	2p13	PROVISIONAL REFSEQ	EGR4	NGFIC;NGFI-C;PAT133	NP_001956.1	early growth response 4	early growth response 4; synonyms: NGFIC, NGFI-C, PAT133	.	intracellular; nucleus	metal ion binding; transcription factor activity [pmid 1584812]; zinc ion binding	positive regulation of cell proliferation [pmid 1658795]; regulation of transcription, DNA-dependent; transcription	PMID:12560487;PMID:8504297;PMID:1584812;PMID:1658795;PMID:2072895	5	MIM:128992	GeneID:1961
NM_002759.1	GI:4506102	2808	1656	2	2p22-p21	PROVISIONAL REFSEQ	EIF2AK2	PKR;PRKR;EIF2AK1;MGC126524	NP_002750.1	eukaryotic translation initiation factor 2-alpha kinase 2	eukaryotic translation initiation factor 2-alpha kinase 2; synonyms: PKR, PRKR, EIF2AK1, MGC126524	protein kinase, interferon-inducible double stranded RNA dependent; interferon-inducible elF2alpha kinase; double stranded RNA activated protein kinase	intracellular	ATP binding; double-stranded RNA binding [pmid 1351683]; eukaryotic translation initiation factor 2alpha kinase activity [pmid 10866685]; nucleotide binding; protein binding [pmid 8576172]; protein phosphatase type 2A regulator activity [pmid 10866685]; protein serine/threonine kinase activity; transferase activity	apoptosis; cell cycle; immune response; negative regulation of cell proliferation [pmid 1351683]; protein amino acid phosphorylation [pmid 1695551]; regulation of transcription, DNA-dependent; response to virus	PMID:16861340;PMID:16785445;PMID:16466763;PMID:16580685;PMID:16446363;PMID:1351683;PMID:1373554;PMID:1373553;PMID:1677563;PMID:1695551	10	MIM:176871	GeneID:5610
NM_005229.2	GI:11496880	2828	1287	X	Xp11.2	REVIEWED REFSEQ	ELK1	.	NP_005220.1	ELK1 protein	ELK1, member of ETS oncogene family	.	nucleus [pmid 14970218]	sequence-specific DNA binding; transcription factor activity [pmid 14970218]	positive regulation of transcription from RNA polymerase II promoter [pmid 14970218]; regulation of transcription, DNA-dependent; transcription	PMID:16490785;PMID:16291755;PMID:16297876;PMID:15920481;PMID:15808854;PMID:7540136;PMID:7889942;PMID:7927346;PMID:1547942;PMID:2539641	10	MIM:311040	GeneID:2002
NM_005230.2	GI:44955920	2180	1224	12	12q23	REVIEWED REFSEQ	ELK3	ERP;NET;SAP2	NP_005221.2	ELK3 protein	ELK3, ETS-domain protein (SRF accessory protein 2); synonyms: ERP, NET, SAP2	ETS-domain protein; SRF accessory protein 2	nucleus	RNA polymerase II transcription factor activity; sequence-specific DNA binding; transcription cofactor activity; transcription factor activity [pmid 7851904]	regulation of transcription from RNA polymerase II promoter; regulation of transcription, DNA-dependent; signal transduction [pmid 7958835]; transcription	PMID:15302935;PMID:11042694;PMID:10490644;PMID:10369679;PMID:9644975;PMID:9570133;PMID:8918463;PMID:7540136;PMID:7851904;PMID:7958835	10	MIM:600247	GeneID:2004
NM_006532.2	GI:47078265	4058	1866	19	19p13.1	VALIDATED REFSEQ	ELL	Men;ELL1;C19orf17;DKFZp434I1916	NP_006523.1	elongation factor RNA polymerase II	elongation factor RNA polymerase II; synonyms: Men, ELL1, C19orf17, DKFZp434I1916	ELL gene (11-19 lysine-rich leukemia gene); eleven-nineteen lysine-rich leukemia gene	nucleus	positive transcription elongation factor activity [pmid 8596958]	regulation of transcription, DNA-dependent; RNA elongation from RNA polymerase II promoter [pmid 8596958]; transcription	PMID:12773566;PMID:12446457;PMID:11463848;PMID:11418481;PMID:10995463;PMID:9556611;PMID:9268387;PMID:8596958;PMID:7991593;PMID:8016121	10	MIM:600284	GeneID:8178
NM_032571.2	GI:23397637	2390	1959	19	19p13.1	REVIEWED REFSEQ	EMR3	.	NP_115960.1	egf-like module-containing mucin-like receptor 3 isoform a	egf-like module containing, mucin-like, hormone receptor-like 3	isoform a is encoded by transcript variant 1; egf-like module-containing mucin-like receptor 3	integral to membrane [pmid 15203201]; membrane	calcium ion binding; G-protein coupled receptor activity [pmid 15203201]; receptor activity	neuropeptide signaling pathway; signal transduction	PMID:15203201;PMID:12975309;PMID:11279179	3	MIM:606101	GeneID:84658
NM_152939.1	GI:23397638	2349	378	19	19p13.1	REVIEWED REFSEQ	EMR3	.	NP_693634.1	egf-like module-containing mucin-like receptor 3 isoform b	egf-like module containing, mucin-like, hormone receptor-like 3	isoform b is encoded by transcript variant 2; egf-like module-containing mucin-like receptor 3	integral to membrane [pmid 15203201]; membrane	calcium ion binding; G-protein coupled receptor activity [pmid 15203201]; receptor activity	neuropeptide signaling pathway; signal transduction	PMID:15203201;PMID:12975309;PMID:11279179	3	MIM:606101	GeneID:84658
NM_003633.1	GI:4505460	4827	1770	5	5q12-q13.3	PROVISIONAL REFSEQ	ENC1	NRPB;CCL28;ENC-1;PIG10;TP53I10;FLJ39259	NP_003624.1	ectodermal-neural cortex (with BTB-like domain)	ectodermal-neural cortex (with BTB-like domain); synonyms: NRPB, CCL28, ENC-1, PIG10, TP53I10, FLJ39259	nuclear restricted protein, BTB domain-like (brain); tumor protein p53 inducible protein 10	cytoskeleton; nucleus [pmid 9566959]	actin binding; protein binding	development [pmid 9566959]; nervous system development [pmid 9566959]	PMID:15761153;PMID:15459180;PMID:11691783;PMID:10974570;PMID:10828068;PMID:10640818;PMID:9683534;PMID:9566959;PMID:9305847	9	MIM:605173	GeneID:8507
NM_005232.3	GI:56119206	3367	2931	7	7q34	REVIEWED REFSEQ	EPHA1	EPH;EPHT;EPHT1	NP_005223.3	ephrin receptor EphA1	EPH receptor A1; synonyms: EPH, EPHT, EPHT1	oncogene EPH; eph tyrosine kinase 1; erythropoietin-producing hepatoma amplified sequence; ephrin type-A receptor 1; tyrosine-protein kinase receptor EPH	integral to plasma membrane [pmid 2825356]; membrane	ATP binding; ephrin receptor activity; nucleotide binding; receptor activity; transferase activity	protein amino acid phosphorylation; signal transduction [pmid 2825356]; transmembrane receptor protein tyrosine kinase signaling pathway	PMID:16862074;PMID:16737551;PMID:11256076;PMID:11519828;PMID:11128993;PMID:10207129;PMID:9576626;PMID:9530499;PMID:8755474;PMID:2825356	10	MIM:179610	GeneID:2041
NM_004431.2	GI:32967310	3963	2931	1	1p36	REVIEWED REFSEQ	EPHA2	ECK	NP_004422.2	ephrin receptor EphA2	EPH receptor A2; synonym: ECK	epithelial cell receptor protein tyrosine kinase; receptor protein tyrosine kinase regulated by p53 and E2F-1	integral to plasma membrane [pmid 2174105]; membrane	ATP binding; ephrin receptor activity; nucleotide binding; protein-tyrosine kinase activity; receptor activity; transferase activity	development [pmid 7918100]; protein amino acid phosphorylation; signal transduction [pmid 2174105]; transmembrane receptor protein tyrosine kinase signaling pathway	PMID:16481735;PMID:16428472;PMID:16737551;PMID:16236711;PMID:16103880;PMID:7543898;PMID:7536959;PMID:7973638;PMID:7918100;PMID:2174105	10	MIM:176946	GeneID:1969
NM_182644.1	GI:32967313	2546	1620	3	3p11.2	REVIEWED REFSEQ	EPHA3	ETK;HEK;ETK1;HEK4;TYRO4	NP_872585.1	ephrin receptor EphA3 isoform b precursor	EPH receptor A3; synonyms: ETK, HEK, ETK1, HEK4, TYRO4	isoform b precursor is encoded by transcript variant 2; TYRO4 protein tyrosine kinase; eph-like tyrosine kinase 1; human embryo kinase 1	integral to plasma membrane [pmid 1737782]; membrane	ATP binding; ephrin receptor activity; nucleotide binding; protein-tyrosine kinase activity; receptor activity; transferase activity	protein amino acid phosphorylation; signal transduction [pmid 1737782]; transmembrane receptor protein tyrosine kinase signaling pathway	PMID:16941478;PMID:16239146;PMID:14697337;PMID:11877430;PMID:11870224;PMID:8559144;PMID:8070404;PMID:8188238;PMID:1311845;PMID:1737782	10	MIM:179611	GeneID:2042
NM_005233.3	GI:32967312	5826	2952	3	3p11.2	REVIEWED REFSEQ	EPHA3	ETK;HEK;ETK1;HEK4;TYRO4	NP_005224.2	ephrin receptor EphA3 isoform a precursor	EPH receptor A3; synonyms: ETK, HEK, ETK1, HEK4, TYRO4	isoform a precursor is encoded by transcript variant 1; TYRO4 protein tyrosine kinase; eph-like tyrosine kinase 1; human embryo kinase 1	integral to plasma membrane [pmid 1737782]; membrane	ATP binding; ephrin receptor activity; nucleotide binding; protein-tyrosine kinase activity; receptor activity; transferase activity	protein amino acid phosphorylation; signal transduction [pmid 1737782]; transmembrane receptor protein tyrosine kinase signaling pathway	PMID:16941478;PMID:16239146;PMID:14697337;PMID:11877430;PMID:11870224;PMID:8559144;PMID:8070404;PMID:8188238;PMID:1311845;PMID:1737782	10	MIM:179611	GeneID:2042
NM_004439.4	GI:56119208	3349	3114	4	4q13.1	REVIEWED REFSEQ	EPHA5	CEK7;EHK1;HEK7;TYRO4	NP_004430.3	ephrin receptor EphA5 isoform a	EPH receptor A5; synonyms: CEK7, EHK1, HEK7, TYRO4	isoform a is encoded by transcript variant 1; ephrin type-A receptor 5; Eph homology kinase-1; receptor protein-tyrosine kinase HEK7; tyrosine-protein kinase receptor EHK-1	integral to membrane; membrane	ATP binding; nucleotide binding; protein-tyrosine kinase activity; receptor activity; transferase activity; transmembrane-ephrin receptor activity [pmid 7898931]	protein amino acid phosphorylation; transmembrane receptor protein tyrosine kinase signaling pathway	PMID:16737551;PMID:11256076;PMID:11128993;PMID:10607706;PMID:10730216;PMID:9321686;PMID:9191074;PMID:8755474;PMID:7898931;PMID:7528718	10	MIM:600004	GeneID:2044
NM_182472.1	GI:32967318	3283	3048	4	4q13.1	REVIEWED REFSEQ	EPHA5	CEK7;EHK1;HEK7;TYRO4	NP_872272.1	ephrin receptor EphA5 isoform b	EPH receptor A5; synonyms: CEK7, EHK1, HEK7, TYRO4	isoform b is encoded by transcript variant 2; ephrin type-A receptor 5; Eph homology kinase-1; receptor protein-tyrosine kinase HEK7; tyrosine-protein kinase receptor EHK-1	integral to membrane; membrane	ATP binding; nucleotide binding; protein-tyrosine kinase activity; receptor activity; transferase activity; transmembrane-ephrin receptor activity [pmid 7898931]	protein amino acid phosphorylation; transmembrane receptor protein tyrosine kinase signaling pathway	PMID:16737551;PMID:11256076;PMID:11128993;PMID:10607706;PMID:10730216;PMID:9321686;PMID:9191074;PMID:8755474;PMID:7898931;PMID:7528718	10	MIM:600004	GeneID:2044
NM_004440.2	GI:32967320	5229	2997	6	6q16.1	REVIEWED REFSEQ	EPHA7	EHK3;HEK11	NP_004431.1	ephrin receptor EphA7	EPH receptor A7; synonyms: EHK3, HEK11	ephrin type-A receptor 7; tyrosine-protein kinase receptor EHK-3; Eph homology kinase-3; receptor protein-tyrosine kinase HEK11	integral to membrane; membrane	ATP binding; ephrin receptor activity; nucleotide binding; protein binding; receptor activity; transferase activity	protein amino acid phosphorylation; transmembrane receptor protein tyrosine kinase signaling pathway	PMID:16007213;PMID:14718574;PMID:11256076;PMID:11029633;PMID:11128993;PMID:9576626;PMID:9530499;PMID:9010230;PMID:8755474;PMID:7898931	10	MIM:602190	GeneID:2045
NM_020526.3	GI:55774976	4996	3018	1	1p36.12	REVIEWED REFSEQ	EPHA8	EEK;HEK3;KIAA1459	NP_065387.1	EPH receptor A8 isoform 1 precursor	EPH receptor A8; synonyms: EEK, HEK3, KIAA1459	isoform 1 precursor is encoded by transcript variant 1; ephrin type-A receptor 8 precursor; eph- and elk-related tyrosine kinase; tyrosylprotein kinase; tyrosine-protein kinase receptor eek; protein-tyrosine kinase; hydroxyaryl-protein kinase	integral to membrane [pmid 1648701]; membrane; plasma membrane [pmid 1648701]	ATP binding; ephrin receptor activity; nucleotide binding; protein-tyrosine kinase activity; receptor activity; transferase activity	protein amino acid phosphorylation [pmid 1648701]; transmembrane receptor protein tyrosine kinase signaling pathway	PMID:15782114;PMID:15271258;PMID:15194108;PMID:14986683;PMID:12681484;PMID:9530499;PMID:9214628;PMID:9053851;PMID:9361271;PMID:1648701	10	MIM:176945	GeneID:2046
NM_001006943.1	GI:55770891	1866	1488	1	1p36.12	REVIEWED REFSEQ	EPHA8	EEK;HEK3;KIAA1459	NP_001006944.1	EPH receptor A8 isoform 2 precursor	EPH receptor A8; synonyms: EEK, HEK3, KIAA1459	isoform 2 precursor is encoded by transcript variant 2; ephrin type-A receptor 8 precursor; eph- and elk-related tyrosine kinase; tyrosylprotein kinase; tyrosine-protein kinase receptor eek; protein-tyrosine kinase; hydroxyaryl-protein kinase	integral to membrane [pmid 1648701]; membrane; plasma membrane [pmid 1648701]	ATP binding; ephrin receptor activity; nucleotide binding; protein-tyrosine kinase activity; receptor activity; transferase activity	protein amino acid phosphorylation [pmid 1648701]; transmembrane receptor protein tyrosine kinase signaling pathway	PMID:15782114;PMID:15271258;PMID:15194108;PMID:14986683;PMID:12681484;PMID:9530499;PMID:9214628;PMID:9053851;PMID:9361271;PMID:1648701	10	MIM:176945	GeneID:2046
NM_004441.3	GI:55770893	4536	2955	3	3q21-q23	REVIEWED REFSEQ	EPHB1	ELK;NET;Hek6;EPHT2;FLJ37986	NP_004432.1	ephrin receptor EphB1 precursor	EPH receptor B1; synonyms: ELK, NET, Hek6, EPHT2, FLJ37986	eph tyrosine kinase 2	integral to plasma membrane [pmid 8666391]; plasma membrane [pmid 8666391]	ATP binding; ephrin receptor activity; nucleotide binding; protein binding [pmid 8798570]; receptor activity; transferase activity	nervous system development [pmid 8666391]; protein amino acid phosphorylation; signal transduction [pmid 8666391]; transmembrane receptor protein tyrosine kinase signaling pathway	PMID:15951569;PMID:15722342;PMID:15107421;PMID:12925710;PMID:12223469;PMID:8755474;PMID:8559144;PMID:8666391;PMID:7973638;PMID:8070404	10	MIM:600600	GeneID:2047
NM_004442.6	GI:111118979	4869	2964	1	1p36.1-p35	REVIEWED REFSEQ	EPHB2	DRT;ERK;CAPB;Hek5;PCBC;EPHT3;Tyro5;MGC87492	NP_004433.2	ephrin receptor EphB2 isoform 2 precursor	EPH receptor B2; synonyms: DRT, ERK, CAPB, Hek5, PCBC, EPHT3, Tyro5, MGC87492	isoform 2 precursor is encoded by transcript variant 2; elk-related tyrosine kinase; developmentally-regulated eph-related tyrosine kinase; eph tyrosine kinase 3; prostate cancer-brain cancer susceptibility	integral to membrane; membrane; synapse	ATP binding; ephrin receptor activity; nucleotide binding; protein binding; protein-tyrosine kinase activity; receptor activity; transferase activity; transmembrane-ephrin receptor activity [pmid 8589679]	nervous system development [pmid 8589679]; protein amino acid phosphorylation; transmembrane receptor protein tyrosine kinase signaling pathway	PMID:16840724;PMID:16582626;PMID:16272170;PMID:16298995;PMID:16740153;PMID:7601466;PMID:7898931;PMID:7816602;PMID:7688222;PMID:1648701	10	MIM:600997	GeneID:2048
NM_017449.3	GI:111118977	4866	2961	1	1p36.1-p35	REVIEWED REFSEQ	EPHB2	DRT;ERK;CAPB;Hek5;PCBC;EPHT3;Tyro5;MGC87492	NP_059145.2	ephrin receptor EphB2 isoform 1 precursor	EPH receptor B2; synonyms: DRT, ERK, CAPB, Hek5, PCBC, EPHT3, Tyro5, MGC87492	isoform 1 precursor is encoded by transcript variant 1; elk-related tyrosine kinase; developmentally-regulated eph-related tyrosine kinase; eph tyrosine kinase 3; prostate cancer-brain cancer susceptibility	integral to membrane; membrane; synapse	ATP binding; ephrin receptor activity; nucleotide binding; protein binding; protein-tyrosine kinase activity; receptor activity; transferase activity; transmembrane-ephrin receptor activity [pmid 8589679]	nervous system development [pmid 8589679]; protein amino acid phosphorylation; transmembrane receptor protein tyrosine kinase signaling pathway	PMID:16840724;PMID:16582626;PMID:16272170;PMID:16298995;PMID:16740153;PMID:7601466;PMID:7898931;PMID:7816602;PMID:7688222;PMID:1648701	10	MIM:600997	GeneID:2048
NM_004443.3	GI:33598961	4234	2997	3	3q21-qter	REVIEWED REFSEQ	EPHB3	ETK2;HEK2;TYRO6	NP_004434.2	ephrin receptor EphB3 precursor	EPH receptor B3; synonyms: ETK2, HEK2, TYRO6	EPH-like tyrosine kinase-2; human embryo kinase 2	integral to plasma membrane [pmid 8397371]; membrane	ATP binding; ephrin receptor activity; nucleotide binding; receptor activity; transferase activity	protein amino acid phosphorylation; signal transduction [pmid 8397371]; transmembrane receptor protein tyrosine kinase signaling pathway	PMID:15951569;PMID:15536074;PMID:11956217;PMID:11256076;PMID:11128993;PMID:9576626;PMID:9484836;PMID:9530499;PMID:8798744;PMID:8397371	10	MIM:601839	GeneID:2049
NM_004444.4	GI:55774978	4369	2964	7	7q22	REVIEWED REFSEQ	EPHB4	HTK;MYK1;TYRO11	NP_004435.3	ephrin receptor EphB4 precursor	EPH receptor B4; synonyms: HTK, MYK1, TYRO11	hepatoma transmembrane kinase; ephrin receptor EphB4	cell surface [pmid 12493773]; integral to membrane; integral to plasma membrane [pmid 8188704]; membrane	ATP binding; ephrin receptor activity; nucleotide binding; protein-tyrosine kinase activity; receptor activity; transferase activity	cell proliferation [pmid 8152808]; organ morphogenesis [pmid 8831703]; protein amino acid phosphorylation; regulation of angiogenesis [pmid 16322467]; transmembrane receptor protein tyrosine kinase signaling pathway	PMID:16840724;PMID:16867992;PMID:16982731;PMID:16615113;PMID:16424904;PMID:9576626;PMID:9530499;PMID:8831703;PMID:8188704;PMID:8152808	10	MIM:600011	GeneID:2050
NM_004445.2	GI:56119211	4059	3021	7	7q33-q35	REVIEWED REFSEQ	EPHB6	HEP;MGC129910;MGC129911	NP_004436.1	ephrin receptor EphB6 precursor	EPH receptor B6; synonyms: HEP, MGC129910, MGC129911	.	integral to membrane; membrane	ATP binding; ephrin receptor activity [pmid 10984508]; nucleotide binding; protein-tyrosine kinase activity; receptor activity [pmid 9207182]	protein amino acid phosphorylation; transmembrane receptor protein tyrosine kinase signaling pathway	PMID:16364251;PMID:16169070;PMID:15955811;PMID:14612926;PMID:12517763;PMID:10207129;PMID:9707552;PMID:9576626;PMID:9530499;PMID:9207182	10	MIM:602757	GeneID:2051
NM_000120.2	GI:4557560	1856	1368	1	1q42.1	REVIEWED REFSEQ	EPHX1	MEH;EPHX;EPOX	NP_000111.1	epoxide hydrolase 1, microsomal (xenobiotic)	epoxide hydrolase 1, microsomal (xenobiotic); synonyms: MEH, EPHX, EPOX	Epoxide hydroxylase 1, microsomal (xenobiotic)	endoplasmic reticulum; integral to membrane; membrane; microsome	epoxide hydrolase activity [pmid 7516776]; hydrolase activity	aromatic compound catabolism; response to toxin; xenobiotic metabolism	PMID:16029924;PMID:16630050;PMID:15924351;PMID:15894702;PMID:16201204;PMID:7516776;PMID:2758034;PMID:2891713;PMID:3502697;PMID:2864485	10	MIM:132810	GeneID:2052
NM_001018041.1	GI:66346727	1711	954	6	6q24	REVIEWED REFSEQ	EPM2A	EPM2;MELF	NP_001018051.1	laforin isoform b	epilepsy, progressive myoclonus type 2A, Lafora disease (laforin); synonyms: EPM2, MELF	isoform b is encoded by transcript variant 2; epilepsy, progressive myoclonus type 2, Lafora disease (laforin)	endoplasmic reticulum; nucleus; polysome [pmid 11001928]	carbohydrate binding; hydrolase activity; protein tyrosine phosphatase activity [pmid 9931343]; protein tyrosine/serine/threonine phosphatase activity [pmid 11001928]	carbohydrate metabolism; glycogen metabolism [pmid 9931343]; protein amino acid dephosphorylation [pmid 11001928]; regulation of translation [pmid 11001928]	PMID:16901901;PMID:16959610;PMID:16115820;PMID:14722920;PMID:14706656;PMID:9931343;PMID:9771710;PMID:9345091;PMID:9222970;PMID:7485240	10	MIM:607566	GeneID:7957
NM_005670.3	GI:66346726	3474	996	6	6q24	REVIEWED REFSEQ	EPM2A	EPM2;MELF	NP_005661.1	laforin isoform a	epilepsy, progressive myoclonus type 2A, Lafora disease (laforin); synonyms: EPM2, MELF	isoform a is encoded by transcript variant 1; epilepsy, progressive myoclonus type 2, Lafora disease (laforin)	endoplasmic reticulum; nucleus; polysome [pmid 11001928]	carbohydrate binding; hydrolase activity; protein tyrosine phosphatase activity [pmid 9931343]; protein tyrosine/serine/threonine phosphatase activity [pmid 11001928]	carbohydrate metabolism; glycogen metabolism [pmid 9931343]; protein amino acid dephosphorylation [pmid 11001928]; regulation of translation [pmid 11001928]	PMID:16901901;PMID:16959610;PMID:16115820;PMID:14722920;PMID:14706656;PMID:9931343;PMID:9771710;PMID:9345091;PMID:9222970;PMID:7485240	10	MIM:607566	GeneID:7957
NM_000799.2	GI:62240996	1340	582	7	7q22	REVIEWED REFSEQ	EPO	EP;MGC138142	NP_000790.2	erythropoietin precursor	erythropoietin; synonyms: EP, MGC138142	epoetin	extracellular region; extracellular space [pmid 3838366]	erythropoietin receptor binding; hormone activity	cell-cell signaling; circulation [pmid 3838366]; development; erythrocyte maturation; response to stress [pmid 2849206]; signal transduction [pmid 3838366]	PMID:16883594;PMID:16645141;PMID:16684536;PMID:16699298;PMID:16909043;PMID:1820196;PMID:2849206;PMID:3219367;PMID:3462706;PMID:2875851	10	MIM:133170	GeneID:2056
NM_004447.4	GI:56682952	3912	2469	12	12q13	REVIEWED REFSEQ	EPS8	.	NP_004438.3	epidermal growth factor receptor pathway substrate 8	epidermal growth factor receptor pathway substrate 8	.	.	protein binding [pmid 9010225] [pmid 15289329]; SH3/SH2 adaptor activity [pmid 8084614]	cell proliferation [pmid 8084614]; epidermal growth factor receptor signaling pathway [pmid 8084614]; signal transduction [pmid 8084614]	PMID:15273867;PMID:15289329;PMID:12127568;PMID:11524436;PMID:11185075;PMID:7566980;PMID:7791787;PMID:7537362;PMID:7532293;PMID:1049958	10	MIM:600206	GeneID:2059
NM_001005862.1	GI:54792097	4816	3678	17	17q21.1	REVIEWED REFSEQ	ERBB2	NEU;NGL;HER2;TKR1;HER-2;c-erb B2;HER-2/neu	NP_001005862.1	erbB-2 isoform b	v-erb-b2 erythroblastic leukemia viral oncogene homolog 2, neuro/glioblastoma derived oncogene homolog (avian); synonyms: NEU, NGL, HER2, TKR1, HER-2, c-erb B2, HER-2/neu	isoform b is encoded by transcript variant 2; v-erb-b2 avian erythroblastic leukemia viral oncogene homolog 2 (neuro/glioblastoma derived oncogene homolog); tyrosine kinase-type cell surface receptor; herstatin; neuroblastoma/glioblastoma derived oncogene homolog; c-erb B2/neu protein	extracellular region [pmid 10485918]; integral to membrane [pmid 15609325]; membrane; plasma membrane [pmid 12000754]	ATP binding; electron carrier activity; epidermal growth factor receptor activity [pmid 15504738]; ErbB-3 class receptor binding [pmid 9590694]; iron ion binding; non-membrane spanning protein tyrosine kinase activity [pmid 10485918]; nucleotide binding; protein heterodimerization activity [pmid 10572067] [pmid 15504738]; protein-tyrosine kinase activity; receptor activity; receptor signaling pro…	cell proliferation [pmid 10851066]; electron transport; heart development [pmid 15504738]; mammary gland development [pmid 15504738]; nervous system development [pmid 15504738]; phosphoinositide-mediated signaling [pmid 15504738]; positive regulation of epithelial cell proliferation [pmid 10572067]; positive regulation of MAPK activity [pmid 10572067]; protein amino acid phosphorylation [pmid 108…	PMID:16879393;PMID:16868827;PMID:16901007;PMID:16847810;PMID:17016520;PMID:1334406;PMID:1351056;PMID:1683701;PMID:1681519;PMID:1676673	10	MIM:164870	GeneID:2064
NM_004448.2	GI:54792095	4624	3768	17	17q21.1	REVIEWED REFSEQ	ERBB2	NEU;NGL;HER2;TKR1;HER-2;c-erb B2;HER-2/neu	NP_004439.2	erbB-2 isoform a	v-erb-b2 erythroblastic leukemia viral oncogene homolog 2, neuro/glioblastoma derived oncogene homolog (avian); synonyms: NEU, NGL, HER2, TKR1, HER-2, c-erb B2, HER-2/neu	isoform a is encoded by transcript variant 1; v-erb-b2 avian erythroblastic leukemia viral oncogene homolog 2 (neuro/glioblastoma derived oncogene homolog); tyrosine kinase-type cell surface receptor; herstatin; neuroblastoma/glioblastoma derived oncogene homolog; c-erb B2/neu protein	extracellular region [pmid 10485918]; integral to membrane [pmid 15609325]; membrane; plasma membrane [pmid 12000754]	ATP binding; electron carrier activity; epidermal growth factor receptor activity [pmid 15504738]; ErbB-3 class receptor binding [pmid 9590694]; iron ion binding; non-membrane spanning protein tyrosine kinase activity [pmid 10485918]; nucleotide binding; protein heterodimerization activity [pmid 10572067] [pmid 15504738]; protein-tyrosine kinase activity; receptor activity; receptor signaling pro…	cell proliferation [pmid 10851066]; electron transport; heart development [pmid 15504738]; mammary gland development [pmid 15504738]; nervous system development [pmid 15504738]; phosphoinositide-mediated signaling [pmid 15504738]; positive regulation of epithelial cell proliferation [pmid 10572067]; positive regulation of MAPK activity [pmid 10572067]; protein amino acid phosphorylation [pmid 108…	PMID:16879393;PMID:16868827;PMID:16901007;PMID:16847810;PMID:17016520;PMID:1334406;PMID:1351056;PMID:1683701;PMID:1681519;PMID:1676673	10	MIM:164870	GeneID:2064
NM_001982.2	GI:54792099	5511	4029	12	12q13	REVIEWED REFSEQ	ERBB3	HER3;ErbB-3;c-erbB3;erbB3-S;MDA-BF-1;MGC88033;c-erbB-3;p180-ErbB3;p45-sErbB3;p85-sErbB3	NP_001973.2	erbB-3 isoform 1 precursor	v-erb-b2 erythroblastic leukemia viral oncogene homolog 3 (avian); synonyms: HER3, ErbB-3, c-erbB3, erbB3-S, MDA-BF-1, MGC88033, c-erbB-3, p180-ErbB3, p45-sErbB3, p85-sErbB3	isoform 1 precursor is encoded by transcript variant 1; v-erb-b2 avian erythroblastic leukemia viral oncogene homolog 3	integral to plasma membrane [pmid 2687875]; membrane	ATP binding; epidermal growth factor receptor activity [pmid 8188716]; nucleotide binding; protein binding [pmid 10572067]; protein heterodimerization activity [pmid 10572067]; receptor activity; transferase activity	protein amino acid phosphorylation [pmid 8188716]; signal transduction [pmid 10572067]; transmembrane receptor protein tyrosine kinase signaling pathway	PMID:16896310;PMID:16690615;PMID:16867224;PMID:16685269;PMID:16729043;PMID:7592681;PMID:7656248;PMID:7538656;PMID:2164210;PMID:2687875	10	MIM:190151	GeneID:2065
NM_001005915.1	GI:54792101	1050	552	12	12q13	REVIEWED REFSEQ	ERBB3	HER3;ErbB-3;c-erbB3;erbB3-S;MDA-BF-1;MGC88033;c-erbB-3;p180-ErbB3;p45-sErbB3;p85-sErbB3	NP_001005915.1	erbB-3 isoform s precursor	v-erb-b2 erythroblastic leukemia viral oncogene homolog 3 (avian); synonyms: HER3, ErbB-3, c-erbB3, erbB3-S, MDA-BF-1, MGC88033, c-erbB-3, p180-ErbB3, p45-sErbB3, p85-sErbB3	isoform s precursor is encoded by transcript variant s; v-erb-b2 avian erythroblastic leukemia viral oncogene homolog 3	integral to plasma membrane [pmid 2687875]; membrane	ATP binding; epidermal growth factor receptor activity [pmid 8188716]; nucleotide binding; protein binding [pmid 10572067]; protein heterodimerization activity [pmid 10572067]; receptor activity; transferase activity	protein amino acid phosphorylation [pmid 8188716]; signal transduction [pmid 10572067]; transmembrane receptor protein tyrosine kinase signaling pathway	PMID:16896310;PMID:16690615;PMID:16867224;PMID:16685269;PMID:16729043;PMID:7592681;PMID:7656248;PMID:7538656;PMID:2164210;PMID:2687875	10	MIM:190151	GeneID:2065
NM_005235.2	GI:110825959	11941	3927	2	2q33.3-q34	REVIEWED REFSEQ	ERBB4	HER4;MGC138404;p180erbB4	NP_005226.1	v-erb-a erythroblastic leukemia viral oncogene homolog 4 isoform JM-a/CVT-1 precursor	v-erb-a erythroblastic leukemia viral oncogene homolog 4 (avian); synonyms: HER4, MGC138404, p180erbB4	isoform JM-a/CVT-1 precursor is encoded by transcript variant JM-a/CVT-1; v-erb-a avian erythroblastic leukemia viral oncogene homolog-like 4; avian erythroblastic leukemia viral (v-erb-b2) oncogene homolog 4; receptor tyrosine-protein kinase erbB-4; tyrosine kinase-type cell surface receptor HER4	integral to plasma membrane [pmid 8383326]; membrane	ATP binding; epidermal growth factor receptor activity; nucleotide binding; protein binding [pmid 9419975] [pmid 10572067]; protein heterodimerization activity [pmid 10572067]; receptor activity; transferase activity	cell proliferation [pmid 8383326]; development [pmid 8383326]; protein amino acid phosphorylation; signal transduction [pmid 10572067]; transmembrane receptor protein tyrosine kinase signaling pathway	PMID:16934755;PMID:16914727;PMID:16832345;PMID:16842254;PMID:16778220;PMID:7721889;PMID:7700649;PMID:8062828;PMID:7689552;PMID:8383326	10	MIM:600543	GeneID:2066
NM_001042599.1	GI:110825957	11893	3879	2	2q33.3-q34	REVIEWED REFSEQ	ERBB4	HER4;MGC138404;p180erbB4	NP_001036064.1	v-erb-a erythroblastic leukemia viral oncogene homolog 4 isoform JM-a/CVT-2 precursor	v-erb-a erythroblastic leukemia viral oncogene homolog 4 (avian); synonyms: HER4, MGC138404, p180erbB4	isoform JM-a/CVT-2 precursor is encoded by transcript variant JM-a/CVT-2; v-erb-a avian erythroblastic leukemia viral oncogene homolog-like 4; avian erythroblastic leukemia viral (v-erb-b2) oncogene homolog 4; receptor tyrosine-protein kinase erbB-4; tyrosine kinase-type cell surface receptor HER4	integral to plasma membrane [pmid 8383326]; membrane	ATP binding; epidermal growth factor receptor activity; nucleotide binding; protein binding [pmid 9419975] [pmid 10572067]; protein heterodimerization activity [pmid 10572067]; receptor activity; transferase activity	cell proliferation [pmid 8383326]; development [pmid 8383326]; protein amino acid phosphorylation; signal transduction [pmid 10572067]; transmembrane receptor protein tyrosine kinase signaling pathway	PMID:16934755;PMID:16914727;PMID:16832345;PMID:16842254;PMID:16778220;PMID:7721889;PMID:7700649;PMID:8062828;PMID:7689552;PMID:8383326	10	MIM:600543	GeneID:2066
NM_202001.1	GI:42544168	1273	972	19	19q13.2-q13.3	VALIDATED REFSEQ	ERCC1	UV20	NP_973730.1	excision repair cross-complementing 1 isoform 1	excision repair cross-complementing rodent repair deficiency, complementation group 1 (includes overlapping antisense sequence); synonym: UV20	isoform 1 is encoded by transcript variant 1; excision repair protein	intracellular; nucleotide-excision repair complex [pmid 3290851]; nucleus	damaged DNA binding; endonuclease activity; hydrolase activity; sequence-specific DNA binding	DNA repair; nucleotide-excision repair [pmid 3290851]	PMID:16315315;PMID:16338413;PMID:16076955;PMID:15932882;PMID:16034668;PMID:7598728;PMID:3290851;PMID:2821019;PMID:2420469;PMID:6462228	10	MIM:126380	GeneID:2067
NM_001983.2	GI:42544170	1101	894	19	19q13.2-q13.3	VALIDATED REFSEQ	ERCC1	UV20	NP_001974.1	excision repair cross-complementing 1 isofrom 2	excision repair cross-complementing rodent repair deficiency, complementation group 1 (includes overlapping antisense sequence); synonym: UV20	isofrom 2 is encoded by transcript variant 2; excision repair protein	intracellular; nucleotide-excision repair complex [pmid 3290851]; nucleus	damaged DNA binding; endonuclease activity; hydrolase activity; sequence-specific DNA binding	DNA repair; nucleotide-excision repair [pmid 3290851]	PMID:16315315;PMID:16338413;PMID:16076955;PMID:15932882;PMID:16034668;PMID:7598728;PMID:3290851;PMID:2821019;PMID:2420469;PMID:6462228	10	MIM:126380	GeneID:2067
NM_000122.1	GI:4557562	2751	2349	2	2q21	REVIEWED REFSEQ	ERCC3	XPB;BTF2;GTF2H;RAD25;TFIIH	NP_000113.1	excision repair cross-complementing rodent repair deficiency, complementation group 3	excision repair cross-complementing rodent repair deficiency, complementation group 3 (xeroderma pigmentosum group B complementing); synonyms: XPB, BTF2, GTF2H, RAD25, TFIIH	xeroderma pigmentosum, complementation group B	nucleus [pmid 8663148]; transcription factor TFIIH complex [pmid 7663514]	3' to 5' DNA helicase activity [pmid 8663148]; ATP binding; ATP-dependent DNA helicase activity; damaged DNA binding [pmid 2167179]; DNA binding; helicase activity; hydrolase activity; nucleotide binding; transcription factor binding [pmid 9173976]	DNA topological change [pmid 8663148]; induction of apoptosis [pmid 8675009]; nucleotide-excision repair; regulation of transcription, DNA-dependent; sensory perception of sound; transcription; transcription from RNA polymerase II promoter [pmid 8663148]; transcription-coupled nucleotide-excision repair [pmid 8663148]	PMID:16835333;PMID:15549133;PMID:15375507;PMID:15220921;PMID:14614013;PMID:1741247;PMID:1956789;PMID:1916809;PMID:2167179;PMID:2111438	10	MIM:133510	GeneID:2071
NM_000124.1	GI:4557564	4714	4482	10	10q11.23	REVIEWED REFSEQ	ERCC6	CSB;CKN2;COFS;RAD26	NP_000115.1	excision repair cross-complementing rodent repair deficiency, complementation group 6	excision repair cross-complementing rodent repair deficiency, complementation group 6; synonyms: CSB, CKN2, COFS, RAD26	Cockayne syndrome group B protein; Rad26 (yeast) homolog	nucleus	ATP binding; DNA binding; DNA helicase activity [pmid 1339317]; helicase activity; hydrolase activity; nucleotide binding; protein binding [pmid 7663514] [pmid 10944529]; RNA polymerase II transcription factor activity [pmid 7664335]	DNA repair [pmid 1339317]; regulation of transcription, DNA-dependent; sensory perception of sound; transcription; transcription from RNA polymerase II promoter [pmid 7664335]	PMID:16916636;PMID:16772382;PMID:16754848;PMID:16751180;PMID:16601682;PMID:7663514;PMID:1339317;PMID:1349298;PMID:1951442;PMID:2172786	10	MIM:609413	GeneID:2074
NM_004449.3	GI:46255021	3097	1389	21	21q22.3	VALIDATED REFSEQ	ERG	p55;erg-3	NP_004440.1	v-ets erythroblastosis virus E26 oncogene like isoform 2	v-ets erythroblastosis virus E26 oncogene homolog (avian); synonyms: p55, erg-3	isoform 2 is encoded by transcript variant 2; v-ets avian erythroblastosis virus E26 oncogene related; transcriptional regulator ERG (transforming protein ERG); v-ets erythroblastosis virus E26 oncogene like (avian)	nucleus [pmid 8502479]	protein binding [pmid 11791185]; sequence-specific DNA binding; signal transducer activity [pmid 8502479]; transcription factor activity	cell proliferation [pmid 3476934]; development [pmid 8502479]; protein amino acid phosphorylation [pmid 8502479]; regulation of transcription, DNA-dependent; signal transduction [pmid 8502479]; transcription	PMID:16954520;PMID:17032499;PMID:16575875;PMID:16820092;PMID:16275934;PMID:8040301;PMID:8290279;PMID:3274086;PMID:3476934;PMID:3299708	10	MIM:165080	GeneID:2078
NM_182918.2	GI:46255022	3055	1440	21	21q22.3	VALIDATED REFSEQ	ERG	p55;erg-3	NP_891548.1	v-ets erythroblastosis virus E26 oncogene like isoform 1	v-ets erythroblastosis virus E26 oncogene homolog (avian); synonyms: p55, erg-3	isoform 1 is encoded by transcript variant 1; v-ets avian erythroblastosis virus E26 oncogene related; transcriptional regulator ERG (transforming protein ERG); v-ets erythroblastosis virus E26 oncogene like (avian)	nucleus [pmid 8502479]	protein binding [pmid 11791185]; sequence-specific DNA binding; signal transducer activity [pmid 8502479]; transcription factor activity	cell proliferation [pmid 3476934]; development [pmid 8502479]; protein amino acid phosphorylation [pmid 8502479]; regulation of transcription, DNA-dependent; signal transduction [pmid 8502479]; transcription	PMID:16954520;PMID:17032499;PMID:16575875;PMID:16820092;PMID:16275934;PMID:8040301;PMID:8290279;PMID:3274086;PMID:3476934;PMID:3299708	10	MIM:165080	GeneID:2078
NM_198398.1	GI:38327614	1383	1167	20	20pter-q12	VALIDATED REFSEQ	ERGIC3	Erv46;CGI-54;PRO0989;C20orf47;NY-BR-84;SDBCAG84;dJ477O4.2	NP_938408.1	serologically defined breast cancer antigen 84 isoform a	ERGIC and golgi 3; synonyms: Erv46, CGI-54, PRO0989, C20orf47, NY-BR-84, SDBCAG84, dJ477O4.2	isoform a is encoded by transcript variant 1; serologically defined breast cancer antigen 84	endoplasmic reticulum; ER-Golgi intermediate compartment [pmid 15308636]; integral to membrane; membrane	protein binding [pmid 15308636]	ER to Golgi vesicle-mediated transport [pmid 15308636]; transport	PMID:15308636;PMID:12747765	2	.	GeneID:51614
NM_015966.2	GI:38327613	1368	1152	20	20pter-q12	VALIDATED REFSEQ	ERGIC3	Erv46;CGI-54;PRO0989;C20orf47;NY-BR-84;SDBCAG84;dJ477O4.2	NP_057050.1	serologically defined breast cancer antigen 84 isoform b	ERGIC and golgi 3; synonyms: Erv46, CGI-54, PRO0989, C20orf47, NY-BR-84, SDBCAG84, dJ477O4.2	isoform b is encoded by transcript variant 2; serologically defined breast cancer antigen 84	endoplasmic reticulum; ER-Golgi intermediate compartment [pmid 15308636]; integral to membrane; membrane	protein binding [pmid 15308636]	ER to Golgi vesicle-mediated transport [pmid 15308636]; transport	PMID:15308636;PMID:12747765	2	.	GeneID:51614
NM_001433.2	GI:50346000	3620	2934	17	17q24.2	REVIEWED REFSEQ	ERN1	IRE1;IRE1P;FLJ30999	NP_001424.2	endoplasmic reticulum to nucleus signalling 1 isoform 1	endoplasmic reticulum to nucleus signalling 1; synonyms: IRE1, IRE1P, FLJ30999	isoform 1 is encoded by transcript variant 1; ER to nucleus signalling 1; inositol-requiring 1; protein kinase/endoribonuclease	endoplasmic reticulum; endoplasmic reticulum membrane [pmid 9637683]; integral to endoplasmic reticulum membrane [pmid 9637683]; integral to membrane; membrane	ATP binding [pmid 9637683]; endoribonuclease activity, producing 5'-phosphomonoesters; hydrolase activity; magnesium ion binding [pmid 9637683]; nucleotide binding; protein binding [pmid 12637535]; protein serine/threonine kinase activity [pmid 9637683]; transferase activity	apoptosis; cell cycle arrest; electron transport; induction of apoptosis; mRNA processing; protein amino acid phosphorylation [pmid 9637683]; regulation of transcription, DNA-dependent; response to unfolded protein; transcription; unfolded protein response, activation of signaling protein activity [pmid 9637683]	PMID:16645094;PMID:16107700;PMID:15234121;PMID:15063770;PMID:12843613;PMID:11850408;PMID:11278723;PMID:10650002;PMID:10587643;PMID:9637683	10	MIM:604033	GeneID:2081
NM_152461.2	GI:50345998	1365	213	17	17q24.2	REVIEWED REFSEQ	ERN1	IRE1;IRE1P;FLJ30999	NP_689674.2	endoplasmic reticulum to nucleus signalling 1 isoform 2	endoplasmic reticulum to nucleus signalling 1; synonyms: IRE1, IRE1P, FLJ30999	isoform 2 is encoded by transcript variant 2; ER to nucleus signalling 1; inositol-requiring 1; protein kinase/endoribonuclease	endoplasmic reticulum; endoplasmic reticulum membrane [pmid 9637683]; integral to endoplasmic reticulum membrane [pmid 9637683]; integral to membrane; membrane	ATP binding [pmid 9637683]; endoribonuclease activity, producing 5'-phosphomonoesters; hydrolase activity; magnesium ion binding [pmid 9637683]; nucleotide binding; protein binding [pmid 12637535]; protein serine/threonine kinase activity [pmid 9637683]; transferase activity	apoptosis; cell cycle arrest; electron transport; induction of apoptosis; mRNA processing; protein amino acid phosphorylation [pmid 9637683]; regulation of transcription, DNA-dependent; response to unfolded protein; transcription; unfolded protein response, activation of signaling protein activity [pmid 9637683]	PMID:16645094;PMID:16107700;PMID:15234121;PMID:15063770;PMID:12843613;PMID:11850408;PMID:11278723;PMID:10650002;PMID:10587643;PMID:9637683	10	MIM:604033	GeneID:2081
NM_000125.2	GI:62821793	6456	1788	6	6q25.1	PROVISIONAL REFSEQ	ESR1	ER;ESR;Era;ESRA;NR3A1;DKFZp686N23123	NP_000116.2	estrogen receptor 1	estrogen receptor 1; synonyms: ER, ESR, Era, ESRA, NR3A1, DKFZp686N23123	oestrogen receptor; estrogen receptor 1 (alpha); dJ443C4.1.1 (estrogen receptor 1); steroid hormone receptor	chromatin remodeling complex [pmid 12351687]; membrane [pmid 11960618]; nucleus	estrogen receptor activity [pmid 3753802]; lipid binding; metal ion binding; nitric-oxide synthase regulator activity [pmid 12389206]; protein binding [pmid 7641693] [pmid 10359819]; sequence-specific DNA binding; steroid binding; steroid hormone receptor activity [pmid 11004670]; transcription factor activity; zinc ion binding	cell growth [pmid 9171231]; estrogen receptor signaling pathway [pmid 3753802]; negative regulation of mitosis [pmid 12119130]; regulation of transcription, DNA-dependent [pmid 3753802]; signal transduction [pmid 10749889] [pmid 10970861]	PMID:16957778;PMID:16880783;PMID:16949392;PMID:16949384;PMID:16901007;PMID:1577818;PMID:1603086;PMID:1567414;PMID:1476547;PMID:2015052	10	MIM:133430	GeneID:2099
NM_001040276.1	GI:94538327	2745	1488	14	14q23.2	REVIEWED REFSEQ	ESR2	Erb;ESRB;ESTRB;NR3A2;ER-BETA;ESR-BETA	NP_001035366.1	estrogen receptor beta isoform 2	estrogen receptor 2 (ER beta); synonyms: Erb, ESRB, ESTRB, NR3A2, ER-BETA, ESR-BETA	isoform 2 is encoded by transcript variant c; estrogen receptor beta; estrogen receptor beta 4	mitochondrion [pmid 15024130]; nucleus [pmid 11181953]	estrogen receptor activity [pmid 11181953]; lipid binding; metal ion binding; protein binding [pmid 12039952]; receptor antagonist activity [pmid 9671811]; sequence-specific DNA binding; steroid binding [pmid 11181953]; transcription coactivator activity [pmid 8769313]; transcription factor activity [pmid 8769313]; zinc ion binding	cell-cell signaling [pmid 8769313]; estrogen receptor signaling pathway [pmid 11181953]; negative regulation of cell growth [pmid 11181953]; regulation of transcription, DNA-dependent [pmid 11181953]; signal transduction [pmid 8769313] [pmid 10749889]; transcription	PMID:17062671;PMID:16921512;PMID:16949392;PMID:16949384;PMID:16938840;PMID:9325313;PMID:9329394;PMID:8769313;PMID:8197458;PMID:8221895	10	MIM:601663	GeneID:2100
NM_001040275.1	GI:94538324	2470	1488	14	14q23.2	REVIEWED REFSEQ	ESR2	Erb;ESRB;ESTRB;NR3A2;ER-BETA;ESR-BETA	NP_001035365.1	estrogen receptor beta isoform 2	estrogen receptor 2 (ER beta); synonyms: Erb, ESRB, ESTRB, NR3A2, ER-BETA, ESR-BETA	isoform 2 is encoded by transcript variant b; estrogen receptor beta; estrogen receptor beta 4	mitochondrion [pmid 15024130]; nucleus [pmid 11181953]	estrogen receptor activity [pmid 11181953]; lipid binding; metal ion binding; protein binding [pmid 12039952]; receptor antagonist activity [pmid 9671811]; sequence-specific DNA binding; steroid binding [pmid 11181953]; transcription coactivator activity [pmid 8769313]; transcription factor activity [pmid 8769313]; zinc ion binding	cell-cell signaling [pmid 8769313]; estrogen receptor signaling pathway [pmid 11181953]; negative regulation of cell growth [pmid 11181953]; regulation of transcription, DNA-dependent [pmid 11181953]; signal transduction [pmid 8769313] [pmid 10749889]; transcription	PMID:17062671;PMID:16921512;PMID:16949392;PMID:16949384;PMID:16938840;PMID:9325313;PMID:9329394;PMID:8769313;PMID:8197458;PMID:8221895	10	MIM:601663	GeneID:2100
NM_001437.2	GI:94538323	2169	1593	14	14q23.2	REVIEWED REFSEQ	ESR2	Erb;ESRB;ESTRB;NR3A2;ER-BETA;ESR-BETA	NP_001428.1	estrogen receptor beta isoform 1	estrogen receptor 2 (ER beta); synonyms: Erb, ESRB, ESTRB, NR3A2, ER-BETA, ESR-BETA	isoform 1 is encoded by transcript variant a; estrogen receptor beta; estrogen receptor beta 4	mitochondrion [pmid 15024130]; nucleus [pmid 11181953]	estrogen receptor activity [pmid 11181953]; lipid binding; metal ion binding; protein binding [pmid 12039952]; receptor antagonist activity [pmid 9671811]; sequence-specific DNA binding; steroid binding [pmid 11181953]; transcription coactivator activity [pmid 8769313]; transcription factor activity [pmid 8769313]; zinc ion binding	cell-cell signaling [pmid 8769313]; estrogen receptor signaling pathway [pmid 11181953]; negative regulation of cell growth [pmid 11181953]; regulation of transcription, DNA-dependent [pmid 11181953]; signal transduction [pmid 8769313] [pmid 10749889]; transcription	PMID:17062671;PMID:16921512;PMID:16949392;PMID:16949384;PMID:16938840;PMID:9325313;PMID:9329394;PMID:8769313;PMID:8197458;PMID:8221895	10	MIM:601663	GeneID:2100
NM_005238.2	GI:41393580	5228	1326	11	11q23.3	VALIDATED REFSEQ	ETS1	ETS-1;EWSR2;FLJ10768	NP_005229.1	v-ets erythroblastosis virus E26 oncogene homolog 1	v-ets erythroblastosis virus E26 oncogene homolog 1 (avian); synonyms: ETS-1, EWSR2, FLJ10768	Avian erythroblastosis virus E26 (v-ets) oncogene homolog-1; v-ets avian erythroblastosis virus E26 oncogene homolog 1; v-ets erythroblastosis virus E26 oncogene homolog 1 (avian); v-ets avian erythroblastosis virus E2 oncogene homolog 1; ets protein	nucleus	sequence-specific DNA binding; transcription factor activity; transcription factor binding [pmid 10698492]	immune response [pmid 2187191]; negative regulation of cell proliferation [pmid 2187191]; positive regulation of erythrocyte differentiation [pmid 8620536]; regulation of transcription, DNA-dependent; transcription	PMID:16887814;PMID:16894529;PMID:16829517;PMID:16786167;PMID:16722933;PMID:1522903;PMID:1592264;PMID:2187191;PMID:2612216;PMID:2847145	10	MIM:164720	GeneID:2113
NM_005239.4	GI:56119171	3672	1410	21	21q22.2	VALIDATED REFSEQ	ETS2	.	NP_005230.1	v-ets erythroblastosis virus E26 oncogene homolog 2	v-ets erythroblastosis virus E26 oncogene homolog 2 (avian)	v-ets avian erythroblastosis virus E26 oncogene homolog 2; oncogene ETS-2; v-ets avian erythroblastosis virus E2 oncogene homolog 2	nucleus	sequence-specific DNA binding; transcription factor activity [pmid 8596630]	regulation of transcription, DNA-dependent; skeletal development [pmid 8596630]	PMID:16263717;PMID:15806151;PMID:15900611;PMID:15788656;PMID:15572696;PMID:2250910;PMID:2186967;PMID:2847145;PMID:3021321;PMID:2997781	10	MIM:164740	GeneID:2114
NM_004956.3	GI:64368770	6158	1434	7	7p21.3	VALIDATED REFSEQ	ETV1	ER81;MGC104699;MGC120533;MGC120534;DKFZp781L0674	NP_004947.2	ets variant gene 1	ets variant gene 1; synonyms: ER81, MGC104699, MGC120533, MGC120534, DKFZp781L0674	.	nucleus	sequence-specific DNA binding; transcription factor activity [pmid 7700648]	regulation of transcription, DNA-dependent; transcription; transcription from RNA polymerase II promoter [pmid 7700648]	PMID:17032499;PMID:14747462;PMID:12947087;PMID:12917345;PMID:12690205;PMID:10597226;PMID:9681824;PMID:7651741;PMID:7700648;PMID:1340465	10	MIM:600541	GeneID:2115
NM_001987.3	GI:41872473	5992	1359	12	12p13	REVIEWED REFSEQ	ETV6	TEL;TEL/ABL	NP_001978.1	ets variant gene 6	ets variant gene 6 (TEL oncogene); synonyms: TEL, TEL/ABL	TEL1 oncogene	nucleus	sequence-specific DNA binding; transcription factor activity [pmid 7761424]	regulation of transcription, DNA-dependent; transcription	PMID:17015828;PMID:16737910;PMID:16572202;PMID:16307024;PMID:16278392;PMID:7761424;PMID:7731705;PMID:7805037;PMID:8168137;PMID:2687768	10	MIM:600618	GeneID:2120
NM_005241.1	GI:29789001	3570	3156	3	3q24-q28	PROVISIONAL REFSEQ	EVI1	EVI-1;PRDM3;MDS1-EVI1;AML1-EVI-1	NP_005232.1	ecotropic viral integration site 1	ecotropic viral integration site 1; synonyms: EVI-1, PRDM3, MDS1-EVI1, AML1-EVI-1	oncogene EVI1; AML1-EVI-1 fusion protein	intracellular; nucleus	DNA binding; metal ion binding; nucleic acid binding; zinc ion binding	development	PMID:16342172;PMID:15914564;PMID:15897867;PMID:16014322;PMID:15849193;PMID:8700545;PMID:8643684;PMID:8557637;PMID:8313895;PMID:2115646	10	MIM:165215	GeneID:2122
NM_001003927.1	GI:51511748	1763	780	17	17q11.2	VALIDATED REFSEQ	EVI2A	EVDA;EVI2	NP_001003927.1	ecotropic viral integration site 2A isoform 1	ecotropic viral integration site 2A; synonyms: EVDA, EVI2	isoform 1 is encoded by transcript variant 1	integral to membrane; membrane	transmembrane receptor activity [pmid 2117566]	.	PMID:2117566;PMID:2117565;PMID:2134734	3	MIM:158380	GeneID:2123
NM_014210.2	GI:51511743	1622	711	17	17q11.2	VALIDATED REFSEQ	EVI2A	EVDA;EVI2	NP_055025.2	ecotropic viral integration site 2A isoform 2	ecotropic viral integration site 2A; synonyms: EVDA, EVI2	isoform 2 is encoded by transcript variant 2	integral to membrane; membrane	transmembrane receptor activity [pmid 2117566]	.	PMID:2117566;PMID:2117565;PMID:2134734	3	MIM:158380	GeneID:2123
NM_000127.2	GI:46370065	3376	2241	8	8q24.11-q24.13	REVIEWED REFSEQ	EXT1	EXT;ttv	NP_000118.2	exostosin 1	exostoses (multiple) 1; synonyms: EXT, ttv	N-acetylglucosaminyl-proteoglycan 4-beta-glucuronosyltransferase; Glucuronosyl-N-acetylglucosaminyl-proteoglycan 4-alpha-N- acetylglucosaminyltransferase	endoplasmic reticulum [pmid 10878610]; endoplasmic reticulum membrane [pmid 10639137]; Golgi apparatus [pmid 10639137]; integral to endoplasmic reticulum membrane; integral to membrane [pmid 9620772]; membrane	glucuronosyl-N-acetylglucosaminyl- proteoglycan 4-alpha-N-acetylglucosaminyltransferase activity; N-acetylglucosaminyl-proteoglycan 4-beta-glucuronosyltransferase activity; transferase activity, transferring glycosyl groups	cell cycle; glycosaminoglycan biosynthesis [pmid 10639137]; heparan sulfate proteoglycan biosynthesis; negative regulation of progression through cell cycle; signal transduction [pmid 10878610]; skeletal development [pmid 9620772]	PMID:16638657;PMID:16088908;PMID:15985493;PMID:15796962;PMID:15586175;PMID:8981950;PMID:7550340;PMID:8530105;PMID:8317501;PMID:1757967	10	MIM:608177	GeneID:2131
NM_172103.2	GI:98991762	5031	1851	6	6q23	REVIEWED REFSEQ	EYA4	CMD1J;DFNA10	NP_742101.2	eyes absent 4 isoform b	eyes absent homolog 4 (Drosophila); synonyms: CMD1J, DFNA10	isoform b is encoded by transcript variant 2; dJ78N10.1 (eyes absent (Drosophila) homolog 4)	nucleus	hydrolase activity; magnesium ion binding; protein tyrosine phosphatase activity	metabolism; morphogenesis [pmid 9887327]; regulation of transcription, DNA-dependent; sensory perception of sound; transcription; visual perception [pmid 9887327]	PMID:15735644;PMID:12477971;PMID:11159937;PMID:10769282;PMID:9887327;PMID:8776603	6	MIM:603550	GeneID:2070
NM_004100.3	GI:98991759	5100	1920	6	6q23	REVIEWED REFSEQ	EYA4	CMD1J;DFNA10	NP_004091.3	eyes absent 4 isoform a	eyes absent homolog 4 (Drosophila); synonyms: CMD1J, DFNA10	isoform a is encoded by transcript variant 1; dJ78N10.1 (eyes absent (Drosophila) homolog 4)	nucleus	hydrolase activity; magnesium ion binding; protein tyrosine phosphatase activity	metabolism; morphogenesis [pmid 9887327]; regulation of transcription, DNA-dependent; sensory perception of sound; transcription; visual perception [pmid 9887327]	PMID:15735644;PMID:12477971;PMID:11159937;PMID:10769282;PMID:9887327;PMID:8776603	6	MIM:603550	GeneID:2070
NM_172105.2	GI:98991761	5100	1920	6	6q23	REVIEWED REFSEQ	EYA4	CMD1J;DFNA10	NP_742103.1	eyes absent 4 isoform d	eyes absent homolog 4 (Drosophila); synonyms: CMD1J, DFNA10	isoform d is encoded by transcript variant 4; dJ78N10.1 (eyes absent (Drosophila) homolog 4)	nucleus	hydrolase activity; magnesium ion binding; protein tyrosine phosphatase activity	metabolism; morphogenesis [pmid 9887327]; regulation of transcription, DNA-dependent; sensory perception of sound; transcription; visual perception [pmid 9887327]	PMID:15735644;PMID:12477971;PMID:11159937;PMID:10769282;PMID:9887327;PMID:8776603	6	MIM:603550	GeneID:2070
NM_001992.2	GI:6031164	3592	1278	5	5q13	REVIEWED REFSEQ	F2R	TR;HTR;CF2R;PAR1	NP_001983.1	coagulation factor II receptor precursor	coagulation factor II (thrombin) receptor; synonyms: TR, HTR, CF2R, PAR1	thrombin receptor; protease-activated receptor 1	Golgi apparatus [pmid 7961693]; integral to plasma membrane [pmid 1672265]; plasma membrane [pmid 9038223]	receptor activity; receptor binding [pmid 1672265]; rhodopsin-like receptor activity; thrombin receptor activity [pmid 9038223]	apoptosis [pmid 10692450]; blood coagulation [pmid 9038223]; caspase activation [pmid 10692450]; cell motility [pmid 9701242]; G-protein coupled receptor protein signaling pathway; morphogenesis [pmid 9701242]; positive regulation of I-kappaB kinase/NF-kappaB cascade [pmid 12761501]; regulation of progression through cell cycle [pmid 10692450]; response to wounding [pmid 1672265]; signal transduc…	PMID:17015787;PMID:16803467;PMID:16709572;PMID:16839349;PMID:16606835;PMID:7834643;PMID:7961693;PMID:8290554;PMID:1310691;PMID:1672265	10	MIM:187930	GeneID:2149
NM_004102.3	GI:62865867	1097	402	1	1p33-p32	REVIEWED REFSEQ	FABP3	MDGI;FABP11;H-FABP;O-FABP	NP_004093.1	fatty acid binding protein 3	fatty acid binding protein 3, muscle and heart (mammary-derived growth inhibitor); synonyms: MDGI, FABP11, H-FABP, O-FABP	mammary-derived growth inhibitor; Fatty acid-binding protein 3, muscle; fatty acid binding protein 11	cytoplasm; soluble fraction	fatty acid binding; lipid transporter activity	negative regulation of cell proliferation [pmid 7962070]; transport	PMID:15459486;PMID:12721663;PMID:15068254;PMID:8661024;PMID:8326460;PMID:1526991;PMID:1710107;PMID:2040092;PMID:2266970;PMID:3421901	10	MIM:134651	GeneID:2170
NM_000135.2	GI:66880552	5460	4368	16	16q24.3	REVIEWED REFSEQ	FANCA	FA;FA1;FAA;FAH;FA-H;FACA;FANCH;MGC75158	NP_000126.2	Fanconi anemia, complementation group A isoform a	Fanconi anemia, complementation group A; synonyms: FA, FA1, FAA, FAH, FA-H, FACA, FANCH, MGC75158	isoform a is encoded by transcript variant 1; Fanconi anemia, complementation group H; Fanconi anemia, type 1	cytoplasm [pmid 9398857]; nucleus [pmid 9398857]	protein binding [pmid 11063725]	DNA repair [pmid 8896564]; protein complex assembly [pmid 9398857]	PMID:15790592;PMID:15256425;PMID:15860134;PMID:15591268;PMID:15138265;PMID:9382107;PMID:9169126;PMID:8896563;PMID:8755924;PMID:7581462	10	MIM:607139	GeneID:2175
NM_001018112.1	GI:66879665	1673	894	16	16q24.3	REVIEWED REFSEQ	FANCA	FA;FA1;FAA;FAH;FA-H;FACA;FANCH;MGC75158	NP_001018122.1	Fanconi anemia, complementation group A isoform b	Fanconi anemia, complementation group A; synonyms: FA, FA1, FAA, FAH, FA-H, FACA, FANCH, MGC75158	isoform b is encoded by transcript variant 2; Fanconi anemia, complementation group H; Fanconi anemia, type 1	cytoplasm [pmid 9398857]; nucleus [pmid 9398857]	protein binding [pmid 11063725]	DNA repair [pmid 8896564]; protein complex assembly [pmid 9398857]	PMID:15790592;PMID:15256425;PMID:15860134;PMID:15591268;PMID:15138265;PMID:9382107;PMID:9169126;PMID:8896563;PMID:8755924;PMID:7581462	10	MIM:607139	GeneID:2175
NM_021922.2	GI:66879667	2565	1611	6	6p22-p21	REVIEWED REFSEQ	FANCE	FAE;FACE	NP_068741.1	Fanconi anemia, complementation group E	Fanconi anemia, complementation group E; synonyms: FAE, FACE	.	nucleus [pmid 11001585]	protein binding [pmid 12093742]	DNA repair	PMID:16513431;PMID:16127171;PMID:12239156;PMID:12093742;PMID:11157805;PMID:11001585;PMID:10205272;PMID:9382107;PMID:9147877;PMID:7662964	10	MIM:600901	GeneID:2178
NM_022725.2	GI:42716285	3309	1125	11	11p15	VALIDATED REFSEQ	FANCF	FAF;MGC126856	NP_073562.1	Fanconi anemia, complementation group F	Fanconi anemia, complementation group F; synonyms: FAF, MGC126856	.	nucleus	protein binding [pmid 11063725]	DNA repair	PMID:15262960;PMID:15126331;PMID:14647419;PMID:12239156;PMID:12093742;PMID:11157805;PMID:11063725;PMID:10615118;PMID:9382107	9	MIM:603467	GeneID:2188
NM_004629.1	GI:4759335	2649	1869	9	9p13	REVIEWED REFSEQ	FANCG	FAG;XRCC9	NP_004620.1	Fanconi anemia, complementation group G	Fanconi anemia, complementation group G; synonyms: FAG, XRCC9	DNA repair protein XRCC9; X-ray repair, complementing defective, in Chinese hamster, 9; X-ray repair complementing defective repair in Chinese hamster cells 9	nucleus	binding; damaged DNA binding [pmid 9806548]	cell cycle checkpoint [pmid 9256465]; DNA repair [pmid 9256465]	PMID:16621732;PMID:15657175;PMID:15256425;PMID:15319283;PMID:15138265;PMID:10468603;PMID:10373536;PMID:9806548;PMID:9382107;PMID:9256465	10	MIM:602956	GeneID:2189
NM_152872.1	GI:23510422	2730	663	10	10q24.1	REVIEWED REFSEQ	FAS	APT1;CD95;FAS1;APO-1;FASTM;ALPS1A;TNFRSF6	NP_690611.1	tumor necrosis factor receptor superfamily, member 6 isoform 3 precursor	Fas (TNF receptor superfamily, member 6); synonyms: APT1, CD95, FAS1, APO-1, FASTM, ALPS1A, TNFRSF6	isoform 3 precursor is encoded by transcript variant 3; tumor necrosis factor receptor superfamily, member 6; apoptosis antigen 1; Fas antigen; APO-1 cell surface antigen; CD95 antigen	cytosol [pmid 7533181]; integral to membrane; membrane; soluble fraction [pmid 7510905]	identical protein binding [pmid 7536190]; protein binding; transmembrane receptor activity	anti-apoptosis [pmid 7510905]; apoptosis; immune response; induction of apoptosis [pmid 1375228]; protein complex assembly [pmid 10875918]; regulation of apoptosis [pmid 7533181]; signal transduction [pmid 9360929]	PMID:17014078;PMID:17009393;PMID:16936193;PMID:16937440;PMID:16914910;PMID:7536190;PMID:7533181;PMID:7510905;PMID:1385309;PMID:1375228	10	MIM:134637	GeneID:355
NM_152871.1	GI:23510420	2692	945	10	10q24.1	REVIEWED REFSEQ	FAS	APT1;CD95;FAS1;APO-1;FASTM;ALPS1A;TNFRSF6	NP_690610.1	tumor necrosis factor receptor superfamily, member 6 isoform 2 precursor	Fas (TNF receptor superfamily, member 6); synonyms: APT1, CD95, FAS1, APO-1, FASTM, ALPS1A, TNFRSF6	isoform 2 precursor is encoded by transcript variant 2; tumor necrosis factor receptor superfamily, member 6; apoptosis antigen 1; Fas antigen; APO-1 cell surface antigen; CD95 antigen	cytosol [pmid 7533181]; integral to membrane; membrane; soluble fraction [pmid 7510905]	identical protein binding [pmid 7536190]; protein binding; transmembrane receptor activity	anti-apoptosis [pmid 7510905]; apoptosis; immune response; induction of apoptosis [pmid 1375228]; protein complex assembly [pmid 10875918]; regulation of apoptosis [pmid 7533181]; signal transduction [pmid 9360929]	PMID:17014078;PMID:17009393;PMID:16936193;PMID:16937440;PMID:16914910;PMID:7536190;PMID:7533181;PMID:7510905;PMID:1385309;PMID:1375228	10	MIM:134637	GeneID:355
NM_152877.1	GI:23510433	2508	312	10	10q24.1	REVIEWED REFSEQ	FAS	APT1;CD95;FAS1;APO-1;FASTM;ALPS1A;TNFRSF6	NP_690616.1	tumor necrosis factor receptor superfamily, member 6 isoform 7 precursor	Fas (TNF receptor superfamily, member 6); synonyms: APT1, CD95, FAS1, APO-1, FASTM, ALPS1A, TNFRSF6	isoform 7 precursor is encoded by transcript variant 7; tumor necrosis factor receptor superfamily, member 6; apoptosis antigen 1; Fas antigen; APO-1 cell surface antigen; CD95 antigen	cytosol [pmid 7533181]; integral to membrane; membrane; soluble fraction [pmid 7510905]	identical protein binding [pmid 7536190]; protein binding; transmembrane receptor activity	anti-apoptosis [pmid 7510905]; apoptosis; immune response; induction of apoptosis [pmid 1375228]; protein complex assembly [pmid 10875918]; regulation of apoptosis [pmid 7533181]; signal transduction [pmid 9360929]	PMID:17014078;PMID:17009393;PMID:16936193;PMID:16937440;PMID:16914910;PMID:7536190;PMID:7533181;PMID:7510905;PMID:1385309;PMID:1375228	10	MIM:134637	GeneID:355
NM_000043.3	GI:23510419	2755	1008	10	10q24.1	REVIEWED REFSEQ	FAS	APT1;CD95;FAS1;APO-1;FASTM;ALPS1A;TNFRSF6	NP_000034.1	tumor necrosis factor receptor superfamily, member 6 isoform 1 precursor	Fas (TNF receptor superfamily, member 6); synonyms: APT1, CD95, FAS1, APO-1, FASTM, ALPS1A, TNFRSF6	isoform 1 precursor is encoded by transcript variant 1; tumor necrosis factor receptor superfamily, member 6; apoptosis antigen 1; Fas antigen; APO-1 cell surface antigen; CD95 antigen	cytosol [pmid 7533181]; integral to membrane; membrane; soluble fraction [pmid 7510905]	identical protein binding [pmid 7536190]; protein binding; transmembrane receptor activity	anti-apoptosis [pmid 7510905]; apoptosis; immune response; induction of apoptosis [pmid 1375228]; protein complex assembly [pmid 10875918]; regulation of apoptosis [pmid 7533181]; signal transduction [pmid 9360929]	PMID:17014078;PMID:17009393;PMID:16936193;PMID:16937440;PMID:16914910;PMID:7536190;PMID:7533181;PMID:7510905;PMID:1385309;PMID:1375228	10	MIM:134637	GeneID:355
NM_152876.1	GI:23510430	2445	261	10	10q24.1	REVIEWED REFSEQ	FAS	APT1;CD95;FAS1;APO-1;FASTM;ALPS1A;TNFRSF6	NP_690615.1	tumor necrosis factor receptor superfamily, member 6 isoform 6 precursor	Fas (TNF receptor superfamily, member 6); synonyms: APT1, CD95, FAS1, APO-1, FASTM, ALPS1A, TNFRSF6	isoform 6 precursor is encoded by transcript variant 6; tumor necrosis factor receptor superfamily, member 6; apoptosis antigen 1; Fas antigen; APO-1 cell surface antigen; CD95 antigen	cytosol [pmid 7533181]; integral to membrane; membrane; soluble fraction [pmid 7510905]	identical protein binding [pmid 7536190]; protein binding; transmembrane receptor activity	anti-apoptosis [pmid 7510905]; apoptosis; immune response; induction of apoptosis [pmid 1375228]; protein complex assembly [pmid 10875918]; regulation of apoptosis [pmid 7533181]; signal transduction [pmid 9360929]	PMID:17014078;PMID:17009393;PMID:16936193;PMID:16937440;PMID:16914910;PMID:7536190;PMID:7533181;PMID:7510905;PMID:1385309;PMID:1375228	10	MIM:134637	GeneID:355
NM_152875.1	GI:23510428	2583	399	10	10q24.1	REVIEWED REFSEQ	FAS	APT1;CD95;FAS1;APO-1;FASTM;ALPS1A;TNFRSF6	NP_690614.1	tumor necrosis factor receptor superfamily, member 6 isoform 5 precursor	Fas (TNF receptor superfamily, member 6); synonyms: APT1, CD95, FAS1, APO-1, FASTM, ALPS1A, TNFRSF6	isoform 5 precursor is encoded by transcript variant 5; tumor necrosis factor receptor superfamily, member 6; apoptosis antigen 1; Fas antigen; APO-1 cell surface antigen; CD95 antigen	cytosol [pmid 7533181]; integral to membrane; membrane; soluble fraction [pmid 7510905]	identical protein binding [pmid 7536190]; protein binding; transmembrane receptor activity	anti-apoptosis [pmid 7510905]; apoptosis; immune response; induction of apoptosis [pmid 1375228]; protein complex assembly [pmid 10875918]; regulation of apoptosis [pmid 7533181]; signal transduction [pmid 9360929]	PMID:17014078;PMID:17009393;PMID:16936193;PMID:16937440;PMID:16914910;PMID:7536190;PMID:7533181;PMID:7510905;PMID:1385309;PMID:1375228	10	MIM:134637	GeneID:355
NM_152874.1	GI:23510426	2563	450	10	10q24.1	REVIEWED REFSEQ	FAS	APT1;CD95;FAS1;APO-1;FASTM;ALPS1A;TNFRSF6	NP_690613.1	tumor necrosis factor receptor superfamily, member 6 isoform 4 precursor	Fas (TNF receptor superfamily, member 6); synonyms: APT1, CD95, FAS1, APO-1, FASTM, ALPS1A, TNFRSF6	isoform 4 precursor is encoded by transcript variant 8; tumor necrosis factor receptor superfamily, member 6; apoptosis antigen 1; Fas antigen; APO-1 cell surface antigen; CD95 antigen	cytosol [pmid 7533181]; integral to membrane; membrane; soluble fraction [pmid 7510905]	identical protein binding [pmid 7536190]; protein binding; transmembrane receptor activity	anti-apoptosis [pmid 7510905]; apoptosis; immune response; induction of apoptosis [pmid 1375228]; protein complex assembly [pmid 10875918]; regulation of apoptosis [pmid 7533181]; signal transduction [pmid 9360929]	PMID:17014078;PMID:17009393;PMID:16936193;PMID:16937440;PMID:16914910;PMID:7536190;PMID:7533181;PMID:7510905;PMID:1385309;PMID:1375228	10	MIM:134637	GeneID:355
NM_152873.1	GI:23510424	2646	450	10	10q24.1	REVIEWED REFSEQ	FAS	APT1;CD95;FAS1;APO-1;FASTM;ALPS1A;TNFRSF6	NP_690612.1	tumor necrosis factor receptor superfamily, member 6 isoform 4 precursor	Fas (TNF receptor superfamily, member 6); synonyms: APT1, CD95, FAS1, APO-1, FASTM, ALPS1A, TNFRSF6	isoform 4 precursor is encoded by transcript variant 4; tumor necrosis factor receptor superfamily, member 6; apoptosis antigen 1; Fas antigen; APO-1 cell surface antigen; CD95 antigen	cytosol [pmid 7533181]; integral to membrane; membrane; soluble fraction [pmid 7510905]	identical protein binding [pmid 7536190]; protein binding; transmembrane receptor activity	anti-apoptosis [pmid 7510905]; apoptosis; immune response; induction of apoptosis [pmid 1375228]; protein complex assembly [pmid 10875918]; regulation of apoptosis [pmid 7533181]; signal transduction [pmid 9360929]	PMID:17014078;PMID:17009393;PMID:16936193;PMID:16937440;PMID:16914910;PMID:7536190;PMID:7533181;PMID:7510905;PMID:1385309;PMID:1375228	10	MIM:134637	GeneID:355
NM_006712.3	GI:39995105	1866	1650	7	7q35	REVIEWED REFSEQ	FASTK	FAST	NP_006703.1	Fas-activated serine/threonine kinase isoform 1	Fas-activated serine/threonine kinase; synonym: FAST	isoform 1 is encoded by transcript variant 1; FAST kinase	.	ATP binding; kinase activity; protein kinase activity; protein serine/threonine kinase activity [pmid 7544399]; transferase activity	apoptosis; induction of apoptosis by extracellular signals [pmid 7544399]; protein amino acid phosphorylation [pmid 7544399]; signal transduction [pmid 7544399]	PMID:15572676;PMID:15110758;PMID:12690205;PMID:7544399;PMID:7757816	5	MIM:606965	GeneID:10922
NM_033015.2	GI:39995106	1443	1227	7	7q35	REVIEWED REFSEQ	FASTK	FAST	NP_148936.2	Fas-activated serine/threonine kinase isoform 4	Fas-activated serine/threonine kinase; synonym: FAST	isoform 4 is encoded by transcript variant 4; FAST kinase	.	ATP binding; kinase activity; protein kinase activity; protein serine/threonine kinase activity [pmid 7544399]; transferase activity	apoptosis; induction of apoptosis by extracellular signals [pmid 7544399]; protein amino acid phosphorylation [pmid 7544399]; signal transduction [pmid 7544399]	PMID:15572676;PMID:15110758;PMID:12690205;PMID:7544399;PMID:7757816	5	MIM:606965	GeneID:10922
NM_005245.3	GI:75813622	14773	13767	4	4q35	REVIEWED REFSEQ	FAT	ME5;FAT1;CDHF7;hFat1	NP_005236.2	FAT tumor suppressor 1 precursor	FAT tumor suppressor homolog 1 (Drosophila); synonyms: ME5, FAT1, CDHF7, hFat1	cadherin ME5; cadherin-related tumor suppressor; cadherin family member 7	integral to plasma membrane [pmid 8586420]; membrane	calcium ion binding; protein binding	cell adhesion [pmid 8586420]; cell-cell signaling [pmid 8586420]; homophilic cell adhesion; morphogenesis [pmid 8586420]	PMID:16979624;PMID:16402135;PMID:15922730;PMID:15744052;PMID:15342556;PMID:9199196;PMID:9182820;PMID:8586420	8	MIM:600976	GeneID:2195
NM_005246.1	GI:4885230	2950	2469	5	5q21	REVIEWED REFSEQ	FER	TYK3	NP_005237.1	fer (fps/fes related) tyrosine kinase (phosphoprotein NCP94)	fer (fps/fes related) tyrosine kinase (phosphoprotein NCP94); synonym: TYK3	.	nucleus	ATP binding; nucleotide binding; protein-tyrosine kinase activity [pmid 2725517]; transferase activity	intracellular signaling cascade [pmid 2209086]; protein amino acid phosphorylation [pmid 2725517]	PMID:16732323;PMID:15324660;PMID:14517306;PMID:12738762;PMID:12871378;PMID:1663488;PMID:1990274;PMID:2209086;PMID:2685575;PMID:2725517	10	MIM:176942	GeneID:2241
NM_002005.2	GI:13376997	2762	2469	15	15q26.1	REVIEWED REFSEQ	FES	FPS	NP_001996.1	V-FES feline sarcoma viral/V-FPS fujinami avian sarcoma viral oncogene homolog	feline sarcoma oncogene; synonym: FPS	Oncogene FES, feline sarcoma virus; feline sarcoma (Snyder-Theilen) viral (v-fes)/Fujinami avian sarcoma (PRCII) viral (v-fps) oncogene homolog; c-fes/fps protein; proto-oncogene c-fes variant 1; proto-oncogene c-fes variant 2; proto-oncogene c-fes variant 3; proto-oncogene c-fes variant 4	.	ATP binding; nucleotide binding; protein-tyrosine kinase activity [pmid 6183005]; transferase activity	cell proliferation [pmid 6264598]; development [pmid 6264598]; intracellular signaling cascade; protein amino acid phosphorylation [pmid 6183005]	PMID:16792528;PMID:16455651;PMID:15929003;PMID:15713745;PMID:15630569;PMID:1373879;PMID:1870997;PMID:1862005;PMID:2179816;PMID:2426571	10	MIM:190030	GeneID:2242
NM_000800.2	GI:15055546	2357	468	5	5q31	REVIEWED REFSEQ	FGF1	AFGF;ECGF;FGFA;ECGFA;ECGFB;HBGF1;GLIO703;ECGF-beta;FGF-alpha	NP_000791.1	fibroblast growth factor 1 (acidic) isoform 1 precursor	fibroblast growth factor 1 (acidic); synonyms: AFGF, ECGF, FGFA, ECGFA, ECGFB, HBGF1, GLIO703, ECGF-beta, FGF-alpha	isoform 1 precursor is encoded by transcript variant 1; heparin-binding growth factor 1 precursor; endothelial cell growth factor, alpha; endothelial cell growth factor, beta	extracellular region; extracellular space	growth factor activity [pmid 1693186]; heparin binding; protein binding [pmid 14732692]	angiogenesis; cell differentiation; cell proliferation; cell-cell signaling; morphogenesis [pmid 1693186]; regulation of progression through cell cycle; signal transduction [pmid 3778488]	PMID:16766579;PMID:16807244;PMID:16495214;PMID:16411766;PMID:16392031;PMID:1372643;PMID:1717925;PMID:2393407;PMID:1693186;PMID:2444975	10	MIM:131220	GeneID:2246
NM_033137.1	GI:15055544	2250	180	5	5q31	REVIEWED REFSEQ	FGF1	AFGF;ECGF;FGFA;ECGFA;ECGFB;HBGF1;GLIO703;ECGF-beta;FGF-alpha	NP_149128.1	fibroblast growth factor 1 (acidic) isoform 3 precursor	fibroblast growth factor 1 (acidic); synonyms: AFGF, ECGF, FGFA, ECGFA, ECGFB, HBGF1, GLIO703, ECGF-beta, FGF-alpha	isoform 3 precursor is encoded by transcript variant 3; heparin-binding growth factor 1 precursor; endothelial cell growth factor, alpha; endothelial cell growth factor, beta	extracellular region; extracellular space	growth factor activity [pmid 1693186]; heparin binding; protein binding [pmid 14732692]	angiogenesis; cell differentiation; cell proliferation; cell-cell signaling; morphogenesis [pmid 1693186]; regulation of progression through cell cycle; signal transduction [pmid 3778488]	PMID:16766579;PMID:16807244;PMID:16495214;PMID:16411766;PMID:16392031;PMID:1372643;PMID:1717925;PMID:2393407;PMID:1693186;PMID:2444975	10	MIM:131220	GeneID:2246
NM_033136.1	GI:15055540	2253	183	5	5q31	REVIEWED REFSEQ	FGF1	AFGF;ECGF;FGFA;ECGFA;ECGFB;HBGF1;GLIO703;ECGF-beta;FGF-alpha	NP_149127.1	fibroblast growth factor 1 (acidic) isoform 2 precursor	fibroblast growth factor 1 (acidic); synonyms: AFGF, ECGF, FGFA, ECGFA, ECGFB, HBGF1, GLIO703, ECGF-beta, FGF-alpha	isoform 2 precursor is encoded by transcript variant 2; heparin-binding growth factor 1 precursor; endothelial cell growth factor, alpha; endothelial cell growth factor, beta	extracellular region; extracellular space	growth factor activity [pmid 1693186]; heparin binding; protein binding [pmid 14732692]	angiogenesis; cell differentiation; cell proliferation; cell-cell signaling; morphogenesis [pmid 1693186]; regulation of progression through cell cycle; signal transduction [pmid 3778488]	PMID:16766579;PMID:16807244;PMID:16495214;PMID:16411766;PMID:16392031;PMID:1372643;PMID:1717925;PMID:2393407;PMID:1693186;PMID:2444975	10	MIM:131220	GeneID:2246
NM_021032.2	GI:21614509	2817	732	3	3q28	REVIEWED REFSEQ	FGF12	FHF1;FGF12B	NP_066360.1	fibroblast growth factor 12 isoform 1	fibroblast growth factor 12; synonyms: FHF1, FGF12B	isoform 1 is encoded by transcript variant 1; fibroblast growth factor 12B; fibroblast growth factor homologous factor 1; myocyte-activating factor; fibroblast growth factor FGF-12b	nucleus	growth factor activity	.	PMID:12815063;PMID:12401812;PMID:11378392;PMID:10049777;PMID:9345906;PMID:8790420;PMID:7829101	7	MIM:601513	GeneID:2257
NM_004113.3	GI:21614510	2861	546	3	3q28	REVIEWED REFSEQ	FGF12	FHF1;FGF12B	NP_004104.3	fibroblast growth factor 12 isoform 2	fibroblast growth factor 12; synonyms: FHF1, FGF12B	isoform 2 is encoded by transcript variant 2; fibroblast growth factor 12B; fibroblast growth factor homologous factor 1; myocyte-activating factor; fibroblast growth factor FGF-12b	nucleus	growth factor activity	.	PMID:12815063;PMID:12401812;PMID:11378392;PMID:10049777;PMID:9345906;PMID:8790420;PMID:7829101	7	MIM:601513	GeneID:2257
NM_002006.3	GI:41352694	6803	867	4	4q26-q27	REVIEWED REFSEQ	FGF2	BFGF;FGFB;HBGH-2	NP_001997.4	fibroblast growth factor 2	fibroblast growth factor 2 (basic); synonyms: BFGF, FGFB, HBGH-2	non-AUG (CUG) translation initiation codon; 34-kDa isoform; heparin-binding growth factor 2 precusor; prostatropin; basic fibroblast growth factor; basic fibroblast growth factor bFGF	extracellular region [pmid 10490103]; extracellular space [pmid 2435575]	growth factor activity; heparin binding; protein binding [pmid 11075807]	activation of MAPK activity [pmid 9712850]; angiogenesis; cell differentiation; cell proliferation; cell-cell signaling; chemotaxis [pmid 10848592]; muscle development; nervous system development [pmid 9576942]; organ morphogenesis [pmid 10903182]; positive regulation of cell proliferation [pmid 2435575]; Ras protein signal transduction [pmid 10848592]; regulation of progression through cell cycl…	PMID:16807244;PMID:16769728;PMID:16867222;PMID:16822883;PMID:16816927;PMID:1417798;PMID:1785797;PMID:2320377;PMID:2265560;PMID:2435575	10	MIM:134920	GeneID:2247
NM_005247.2	GI:15451899	1548	720	11	11q13	REVIEWED REFSEQ	FGF3	INT2;HBGF-3	NP_005238.1	fibroblast growth factor 3 precursor	fibroblast growth factor 3 (murine mammary tumor virus integration site (v-int-2) oncogene homolog); synonyms: INT2, HBGF-3	INT-2 proto-oncogene protein precursor; oncogene INT2; V-INT2 murine mammary tumor virus integration site oncogene homolog; murine mammary tumor virus integration site 2, mouse, included	extracellular region [pmid 2470007]; extracellular space	growth factor activity [pmid 2470007]	cell proliferation; cell-cell signaling [pmid 2470007]; morphogenesis [pmid 2470007]; regulation of progression through cell cycle; signal transduction [pmid 2470007]	PMID:16263090;PMID:11438656;PMID:10749884;PMID:8663044;PMID:8223243;PMID:1922362;PMID:2470007;PMID:3023852	8	MIM:164950	GeneID:2248
NM_004464.3	GI:73486654	5399	807	4	4q21	REVIEWED REFSEQ	FGF5	HBGF-5;Smag-82	NP_004455.2	fibroblast growth factor 5 isoform 1 precursor	fibroblast growth factor 5; synonyms: HBGF-5, Smag-82	isoform 1 precursor is encoded by transcript variant 1; heparin-binding growth factor 5	extracellular space [pmid 9786939]	growth factor activity	cell proliferation [pmid 3211147]; cell-cell signaling [pmid 9786939]; fibroblast growth factor receptor signaling pathway [pmid 9786939]; nervous system development [pmid 9786939]; regulation of progression through cell cycle	PMID:12008951;PMID:11454700;PMID:11876253;PMID:10823842;PMID:11715949;PMID:1658709;PMID:2005884;PMID:1700424;PMID:2577873;PMID:3211147	10	MIM:165190	GeneID:2250
NM_033143.2	GI:73486656	5295	372	4	4q21	REVIEWED REFSEQ	FGF5	HBGF-5;Smag-82	NP_149134.1	fibroblast growth factor 5 isoform 2 precursor	fibroblast growth factor 5; synonyms: HBGF-5, Smag-82	isoform 2 precursor is encoded by transcript variant 2; heparin-binding growth factor 5	extracellular space [pmid 9786939]	growth factor activity	cell proliferation [pmid 3211147]; cell-cell signaling [pmid 9786939]; fibroblast growth factor receptor signaling pathway [pmid 9786939]; nervous system development [pmid 9786939]; regulation of progression through cell cycle	PMID:12008951;PMID:11454700;PMID:11876253;PMID:10823842;PMID:11715949;PMID:1658709;PMID:2005884;PMID:1700424;PMID:2577873;PMID:3211147	10	MIM:165190	GeneID:2250
NM_020996.1	GI:10337586	744	627	12	12p13	REVIEWED REFSEQ	FGF6	HST2;HBGF-6	NP_066276.2	fibroblast growth factor 6 precursor	fibroblast growth factor 6; synonyms: HST2, HBGF-6	.	extracellular region [pmid 2649847]	growth factor activity [pmid 2649847]	angiogenesis; cell differentiation; cell proliferation [pmid 2649847]; cell-cell signaling [pmid 2649847]; regulation of progression through cell cycle; signal transduction [pmid 2649847]	PMID:11801566;PMID:10945637;PMID:8663044;PMID:8020938;PMID:1385111;PMID:1549352;PMID:1886714;PMID:2649847	8	MIM:134921	GeneID:2251
NM_002009.2	GI:15147344	3853	585	15	15q15-q21.1	REVIEWED REFSEQ	FGF7	KGF;HBGF-7	NP_002000.1	fibroblast growth factor 7 precursor	fibroblast growth factor 7 (keratinocyte growth factor); synonyms: KGF, HBGF-7	keratinocyte growth factor	extracellular region	growth factor activity [pmid 2475908]	cell proliferation; cell-cell signaling; epidermis development [pmid 7973639]; positive regulation of cell proliferation [pmid 2915979]; regulation of progression through cell cycle; response to wounding [pmid 7973639]; signal transduction [pmid 2475908]	PMID:16554439;PMID:16162944;PMID:16141466;PMID:15809711;PMID:16216128;PMID:1281549;PMID:1409637;PMID:1664700;PMID:2475908;PMID:2915979	10	MIM:148180	GeneID:2252
NM_033165.1	GI:15147349	987	615	10	10q24	REVIEWED REFSEQ	FGF8	AIGF;HBGF-8	NP_149355.1	fibroblast growth factor 8 isoform A precursor	fibroblast growth factor 8 (androgen-induced); synonyms: AIGF, HBGF-8	isoform A precursor is encoded by transcript variant A; androgen-induced growth factor	extracellular space	growth factor activity	cell proliferation; cell-cell signaling; gastrulation [pmid 8700553]; morphogenesis [pmid 8595889]; regulation of progression through cell cycle; signal transduction [pmid 8700553]	PMID:16683270;PMID:16384934;PMID:15935652;PMID:12778074;PMID:12140757;PMID:8700553;PMID:8661131;PMID:8663044;PMID:8595889;PMID:7737407	10	MIM:600483	GeneID:2253
NM_033164.1	GI:15147347	1074	702	10	10q24	REVIEWED REFSEQ	FGF8	AIGF;HBGF-8	NP_149354.1	fibroblast growth factor 8 isoform E precursor	fibroblast growth factor 8 (androgen-induced); synonyms: AIGF, HBGF-8	isoform E precursor is encoded by transcript variant E; androgen-induced growth factor	extracellular space	growth factor activity	cell proliferation; cell-cell signaling; gastrulation [pmid 8700553]; morphogenesis [pmid 8595889]; regulation of progression through cell cycle; signal transduction [pmid 8700553]	PMID:16683270;PMID:16384934;PMID:15935652;PMID:12778074;PMID:12140757;PMID:8700553;PMID:8661131;PMID:8663044;PMID:8595889;PMID:7737407	10	MIM:600483	GeneID:2253
NM_033163.1	GI:15147345	1107	735	10	10q24	REVIEWED REFSEQ	FGF8	AIGF;HBGF-8	NP_149353.1	fibroblast growth factor 8 isoform F precursor	fibroblast growth factor 8 (androgen-induced); synonyms: AIGF, HBGF-8	isoform F precursor is encoded by transcript variant F; androgen-induced growth factor	extracellular space	growth factor activity	cell proliferation; cell-cell signaling; gastrulation [pmid 8700553]; morphogenesis [pmid 8595889]; regulation of progression through cell cycle; signal transduction [pmid 8700553]	PMID:16683270;PMID:16384934;PMID:15935652;PMID:12778074;PMID:12140757;PMID:8700553;PMID:8661131;PMID:8663044;PMID:8595889;PMID:7737407	10	MIM:600483	GeneID:2253
NM_006119.2	GI:15147351	1020	648	10	10q24	REVIEWED REFSEQ	FGF8	AIGF;HBGF-8	NP_006110.1	fibroblast growth factor 8 isoform B precursor	fibroblast growth factor 8 (androgen-induced); synonyms: AIGF, HBGF-8	isoform B precursor is encoded by transcript variant B; androgen-induced growth factor	extracellular space	growth factor activity	cell proliferation; cell-cell signaling; gastrulation [pmid 8700553]; morphogenesis [pmid 8595889]; regulation of progression through cell cycle; signal transduction [pmid 8700553]	PMID:16683270;PMID:16384934;PMID:15935652;PMID:12778074;PMID:12140757;PMID:8700553;PMID:8661131;PMID:8663044;PMID:8595889;PMID:7737407	10	MIM:600483	GeneID:2253
NM_002010.1	GI:4503706	1420	627	13	13q11-q12	REVIEWED REFSEQ	FGF9	GAF;HBFG-9;MGC119914;MGC119915	NP_002001.1	fibroblast growth factor 9 precursor	fibroblast growth factor 9 (glia-activating factor); synonyms: GAF, HBFG-9, MGC119914, MGC119915	glia-activating factor	extracellular space [pmid 8321227]	growth factor activity [pmid 8321227]; heparin binding	cell differentiation; cell proliferation; cell-cell signaling [pmid 8575785]; regulation of progression through cell cycle; signal transduction [pmid 8575785]	PMID:16540513;PMID:15780951;PMID:14602803;PMID:12565813;PMID:12072406;PMID:9121694;PMID:8663044;PMID:8576175;PMID:8575785;PMID:8321227	10	MIM:600921	GeneID:2254
NM_023105.2	GI:105990517	5650	2202	8	8p11.2-p11.1	REVIEWED REFSEQ	FGFR1	CEK;FLG;FLT2;KAL2;BFGFR;CD331;FGFBR;HBGFR;N-SAM	NP_075593.1	fibroblast growth factor receptor 1 isoform 3 precursor	fibroblast growth factor receptor 1 (fms-related tyrosine kinase 2, Pfeiffer syndrome); synonyms: CEK, FLG, FLT2, KAL2, BFGFR, CD331, FGFBR, HBGFR, N-SAM	isoform 3 precursor is encoded by transcript variant 3; hydroxyaryl-protein kinase; fms-related tyrosine kinase-2; heparin-binding growth factor receptor; FMS-like tyrosine kinase 2; basic fibroblast growth factor receptor 1	integral to plasma membrane [pmid 10918587]; membrane; membrane fraction	ATP binding; fibroblast growth factor receptor activity [pmid 1846977] [pmid 2159626] [pmid 2167437]; heparin binding; nucleotide binding; protein binding [pmid 9660748]; protein-tyrosine kinase activity [pmid 1846977] [pmid 2159626]; receptor activity; transferase activity	cell growth; fibroblast growth factor receptor signaling pathway [pmid 2159626]; MAPKKK cascade [pmid 10748122]; protein amino acid phosphorylation [pmid 1846977] [pmid 2159626]; skeletal development [pmid 7874169]	PMID:16807244;PMID:16764984;PMID:16757108;PMID:16598308;PMID:16606836;PMID:1379698;PMID:1379697;PMID:1380281;PMID:1317750;PMID:1650441	10	MIM:136350	GeneID:2260
NM_015850.3	GI:105990515	5911	2463	8	8p11.2-p11.1	REVIEWED REFSEQ	FGFR1	CEK;FLG;FLT2;KAL2;BFGFR;CD331;FGFBR;HBGFR;N-SAM	NP_056934.2	fibroblast growth factor receptor 1 isoform 2 precursor	fibroblast growth factor receptor 1 (fms-related tyrosine kinase 2, Pfeiffer syndrome); synonyms: CEK, FLG, FLT2, KAL2, BFGFR, CD331, FGFBR, HBGFR, N-SAM	isoform 2 precursor is encoded by transcript variant 2; hydroxyaryl-protein kinase; fms-related tyrosine kinase-2; heparin-binding growth factor receptor; FMS-like tyrosine kinase 2; basic fibroblast growth factor receptor 1	integral to plasma membrane [pmid 10918587]; membrane; membrane fraction	ATP binding; fibroblast growth factor receptor activity [pmid 1846977] [pmid 2159626] [pmid 2167437]; heparin binding; nucleotide binding; protein binding [pmid 9660748]; protein-tyrosine kinase activity [pmid 1846977] [pmid 2159626]; receptor activity; transferase activity	cell growth; fibroblast growth factor receptor signaling pathway [pmid 2159626]; MAPKKK cascade [pmid 10748122]; protein amino acid phosphorylation [pmid 1846977] [pmid 2159626]; skeletal development [pmid 7874169]	PMID:16807244;PMID:16764984;PMID:16757108;PMID:16598308;PMID:16606836;PMID:1379698;PMID:1379697;PMID:1380281;PMID:1317750;PMID:1650441	10	MIM:136350	GeneID:2260
NM_023108.2	GI:105990519	2801	903	8	8p11.2-p11.1	REVIEWED REFSEQ	FGFR1	CEK;FLG;FLT2;KAL2;BFGFR;CD331;FGFBR;HBGFR;N-SAM	NP_075596.1	fibroblast growth factor receptor 1 isoform 6 precursor	fibroblast growth factor receptor 1 (fms-related tyrosine kinase 2, Pfeiffer syndrome); synonyms: CEK, FLG, FLT2, KAL2, BFGFR, CD331, FGFBR, HBGFR, N-SAM	isoform 6 precursor is encoded by transcript variant 6; hydroxyaryl-protein kinase; fms-related tyrosine kinase-2; heparin-binding growth factor receptor; FMS-like tyrosine kinase 2; basic fibroblast growth factor receptor 1	integral to plasma membrane [pmid 10918587]; membrane; membrane fraction	ATP binding; fibroblast growth factor receptor activity [pmid 1846977] [pmid 2159626] [pmid 2167437]; heparin binding; nucleotide binding; protein binding [pmid 9660748]; protein-tyrosine kinase activity [pmid 1846977] [pmid 2159626]; receptor activity; transferase activity	cell growth; fibroblast growth factor receptor signaling pathway [pmid 2159626]; MAPKKK cascade [pmid 10748122]; protein amino acid phosphorylation [pmid 1846977] [pmid 2159626]; skeletal development [pmid 7874169]	PMID:16807244;PMID:16764984;PMID:16757108;PMID:16598308;PMID:16606836;PMID:1379698;PMID:1379697;PMID:1380281;PMID:1317750;PMID:1650441	10	MIM:136350	GeneID:2260
NM_023107.2	GI:105990518	2807	909	8	8p11.2-p11.1	REVIEWED REFSEQ	FGFR1	CEK;FLG;FLT2;KAL2;BFGFR;CD331;FGFBR;HBGFR;N-SAM	NP_075595.1	fibroblast growth factor receptor 1 isoform 5 precursor	fibroblast growth factor receptor 1 (fms-related tyrosine kinase 2, Pfeiffer syndrome); synonyms: CEK, FLG, FLT2, KAL2, BFGFR, CD331, FGFBR, HBGFR, N-SAM	isoform 5 precursor is encoded by transcript variant 5; hydroxyaryl-protein kinase; fms-related tyrosine kinase-2; heparin-binding growth factor receptor; FMS-like tyrosine kinase 2; basic fibroblast growth factor receptor 1	integral to plasma membrane [pmid 10918587]; membrane; membrane fraction	ATP binding; fibroblast growth factor receptor activity [pmid 1846977] [pmid 2159626] [pmid 2167437]; heparin binding; nucleotide binding; protein binding [pmid 9660748]; protein-tyrosine kinase activity [pmid 1846977] [pmid 2159626]; receptor activity; transferase activity	cell growth; fibroblast growth factor receptor signaling pathway [pmid 2159626]; MAPKKK cascade [pmid 10748122]; protein amino acid phosphorylation [pmid 1846977] [pmid 2159626]; skeletal development [pmid 7874169]	PMID:16807244;PMID:16764984;PMID:16757108;PMID:16598308;PMID:16606836;PMID:1379698;PMID:1379697;PMID:1380281;PMID:1317750;PMID:1650441	10	MIM:136350	GeneID:2260
NM_023111.2	GI:105990520	5806	2358	8	8p11.2-p11.1	REVIEWED REFSEQ	FGFR1	CEK;FLG;FLT2;KAL2;BFGFR;CD331;FGFBR;HBGFR;N-SAM	NP_075599.1	fibroblast growth factor receptor 1 isoform 9 precursor	fibroblast growth factor receptor 1 (fms-related tyrosine kinase 2, Pfeiffer syndrome); synonyms: CEK, FLG, FLT2, KAL2, BFGFR, CD331, FGFBR, HBGFR, N-SAM	isoform 9 precursor is encoded by transcript variant 9; hydroxyaryl-protein kinase; fms-related tyrosine kinase-2; heparin-binding growth factor receptor; FMS-like tyrosine kinase 2; basic fibroblast growth factor receptor 1	integral to plasma membrane [pmid 10918587]; membrane; membrane fraction	ATP binding; fibroblast growth factor receptor activity [pmid 1846977] [pmid 2159626] [pmid 2167437]; heparin binding; nucleotide binding; protein binding [pmid 9660748]; protein-tyrosine kinase activity [pmid 1846977] [pmid 2159626]; receptor activity; transferase activity	cell growth; fibroblast growth factor receptor signaling pathway [pmid 2159626]; MAPKKK cascade [pmid 10748122]; protein amino acid phosphorylation [pmid 1846977] [pmid 2159626]; skeletal development [pmid 7874169]	PMID:16807244;PMID:16764984;PMID:16757108;PMID:16598308;PMID:16606836;PMID:1379698;PMID:1379697;PMID:1380281;PMID:1317750;PMID:1650441	10	MIM:136350	GeneID:2260
NM_023106.2	GI:105990516	5644	2196	8	8p11.2-p11.1	REVIEWED REFSEQ	FGFR1	CEK;FLG;FLT2;KAL2;BFGFR;CD331;FGFBR;HBGFR;N-SAM	NP_075594.1	fibroblast growth factor receptor 1 isoform 4 precursor	fibroblast growth factor receptor 1 (fms-related tyrosine kinase 2, Pfeiffer syndrome); synonyms: CEK, FLG, FLT2, KAL2, BFGFR, CD331, FGFBR, HBGFR, N-SAM	isoform 4 precursor is encoded by transcript variant 4; hydroxyaryl-protein kinase; fms-related tyrosine kinase-2; heparin-binding growth factor receptor; FMS-like tyrosine kinase 2; basic fibroblast growth factor receptor 1	integral to plasma membrane [pmid 10918587]; membrane; membrane fraction	ATP binding; fibroblast growth factor receptor activity [pmid 1846977] [pmid 2159626] [pmid 2167437]; heparin binding; nucleotide binding; protein binding [pmid 9660748]; protein-tyrosine kinase activity [pmid 1846977] [pmid 2159626]; receptor activity; transferase activity	cell growth; fibroblast growth factor receptor signaling pathway [pmid 2159626]; MAPKKK cascade [pmid 10748122]; protein amino acid phosphorylation [pmid 1846977] [pmid 2159626]; skeletal development [pmid 7874169]	PMID:16807244;PMID:16764984;PMID:16757108;PMID:16598308;PMID:16606836;PMID:1379698;PMID:1379697;PMID:1380281;PMID:1317750;PMID:1650441	10	MIM:136350	GeneID:2260
NM_023110.2	GI:105990521	5917	2469	8	8p11.2-p11.1	REVIEWED REFSEQ	FGFR1	CEK;FLG;FLT2;KAL2;BFGFR;CD331;FGFBR;HBGFR;N-SAM	NP_075598.2	fibroblast growth factor receptor 1 isoform 1 precursor	fibroblast growth factor receptor 1 (fms-related tyrosine kinase 2, Pfeiffer syndrome); synonyms: CEK, FLG, FLT2, KAL2, BFGFR, CD331, FGFBR, HBGFR, N-SAM	isoform 1 precursor is encoded by transcript variant 1; hydroxyaryl-protein kinase; fms-related tyrosine kinase-2; heparin-binding growth factor receptor; FMS-like tyrosine kinase 2; basic fibroblast growth factor receptor 1	integral to plasma membrane [pmid 10918587]; membrane; membrane fraction	ATP binding; fibroblast growth factor receptor activity [pmid 1846977] [pmid 2159626] [pmid 2167437]; heparin binding; nucleotide binding; protein binding [pmid 9660748]; protein-tyrosine kinase activity [pmid 1846977] [pmid 2159626]; receptor activity; transferase activity	cell growth; fibroblast growth factor receptor signaling pathway [pmid 2159626]; MAPKKK cascade [pmid 10748122]; protein amino acid phosphorylation [pmid 1846977] [pmid 2159626]; skeletal development [pmid 7874169]	PMID:16807244;PMID:16764984;PMID:16757108;PMID:16598308;PMID:16606836;PMID:1379698;PMID:1379697;PMID:1380281;PMID:1317750;PMID:1650441	10	MIM:136350	GeneID:2260
NM_022970.2	GI:108773805	4647	2469	10	10q26	REVIEWED REFSEQ	FGFR2	BEK;JWS;CEK3;CFD1;ECT1;KGFR;TK14;TK25;BFR-1;CD332;K-SAM	NP_075259.2	fibroblast growth factor receptor 2 isoform 2 precursor	fibroblast growth factor receptor 2 (bacteria-expressed kinase, keratinocyte growth factor receptor, craniofacial dysostosis 1, Crouzon syndrome, Pfeiffer syndrome, Jackson-Weiss syndrome); synonyms: BEK, JWS, CEK3, CFD1, ECT1, KGFR, TK14, TK25, BFR-1, CD332, K-SAM	isoform 2 precursor is encoded by transcript variant 2; hydroxyaryl-protein kinase; keratinocyte growth factor receptor; protein tyrosine kinase, receptor like 14; FGF receptor; bacteria-expressed kinase; BEK fibroblast growth factor receptor	integral to membrane [pmid 1697263]; membrane [pmid 8676562]	ATP binding; fibroblast growth factor receptor activity [pmid 1400433] [pmid 1697263] [pmid 8676562]; heparin binding; nucleotide binding; protein-tyrosine kinase activity [pmid 1697263]; receptor activity; transferase activity	cell growth [pmid 8676562]; protein amino acid phosphorylation [pmid 1697263]	PMID:16844695;PMID:16807244;PMID:16709412;PMID:16603716;PMID:16440883;PMID:1400433;PMID:1380281;PMID:1313574;PMID:1309608;PMID:1582255	10	MIM:176943	GeneID:2263
NM_000141.3	GI:108773802	4644	2466	10	10q26	REVIEWED REFSEQ	FGFR2	BEK;JWS;CEK3;CFD1;ECT1;KGFR;TK14;TK25;BFR-1;CD332;K-SAM	NP_000132.1	fibroblast growth factor receptor 2 isoform 1 precursor	fibroblast growth factor receptor 2 (bacteria-expressed kinase, keratinocyte growth factor receptor, craniofacial dysostosis 1, Crouzon syndrome, Pfeiffer syndrome, Jackson-Weiss syndrome); synonyms: BEK, JWS, CEK3, CFD1, ECT1, KGFR, TK14, TK25, BFR-1, CD332, K-SAM	isoform 1 precursor is encoded by transcript variant 1; hydroxyaryl-protein kinase; keratinocyte growth factor receptor; protein tyrosine kinase, receptor like 14; FGF receptor; bacteria-expressed kinase; BEK fibroblast growth factor receptor	integral to membrane [pmid 1697263]; membrane [pmid 8676562]	ATP binding; fibroblast growth factor receptor activity [pmid 1400433] [pmid 1697263] [pmid 8676562]; heparin binding; nucleotide binding; protein-tyrosine kinase activity [pmid 1697263]; receptor activity; transferase activity	cell growth [pmid 8676562]; protein amino acid phosphorylation [pmid 1697263]	PMID:16844695;PMID:16807244;PMID:16709412;PMID:16603716;PMID:16440883;PMID:1400433;PMID:1380281;PMID:1313574;PMID:1309608;PMID:1582255	10	MIM:176943	GeneID:2263
NM_022965.1	GI:13112047	3757	2085	4	4p16.3	REVIEWED REFSEQ	FGFR3	ACH;CEK2;JTK4;CD333;HSFGFR3EX	NP_075254.1	fibroblast growth factor receptor 3 isoform 2 precursor	fibroblast growth factor receptor 3 (achondroplasia, thanatophoric dwarfism); synonyms: ACH, CEK2, JTK4, CD333, HSFGFR3EX	isoform 2 precursor is encoded by transcript variant 2; hydroxyaryl-protein kinase; tyrosine kinase JTK4	integral to plasma membrane [pmid 10918587]	ATP binding; fibroblast growth factor receptor activity [pmid 7923141]; identical protein binding [pmid 14732692]; nucleotide binding; protein-tyrosine kinase activity; receptor activity; transferase activity	cell growth; fibroblast growth factor receptor signaling pathway [pmid 10918587]; JAK-STAT cascade [pmid 10918587]; MAPKKK cascade [pmid 10918587]; protein amino acid phosphorylation; skeletal development [pmid 8601314]	PMID:16570285;PMID:16885334;PMID:16841094;PMID:16634636;PMID:16532037;PMID:7493034;PMID:7495869;PMID:1664411;PMID:1847508;PMID:2247464	10	MIM:134934	GeneID:2261
NM_000142.2	GI:13112046	4093	2421	4	4p16.3	REVIEWED REFSEQ	FGFR3	ACH;CEK2;JTK4;CD333;HSFGFR3EX	NP_000133.1	fibroblast growth factor receptor 3 isoform 1 precursor	fibroblast growth factor receptor 3 (achondroplasia, thanatophoric dwarfism); synonyms: ACH, CEK2, JTK4, CD333, HSFGFR3EX	isoform 1 precursor is encoded by transcript variant 1; hydroxyaryl-protein kinase; tyrosine kinase JTK4	integral to plasma membrane [pmid 10918587]	ATP binding; fibroblast growth factor receptor activity [pmid 7923141]; identical protein binding [pmid 14732692]; nucleotide binding; protein-tyrosine kinase activity; receptor activity; transferase activity	cell growth; fibroblast growth factor receptor signaling pathway [pmid 10918587]; JAK-STAT cascade [pmid 10918587]; MAPKKK cascade [pmid 10918587]; protein amino acid phosphorylation; skeletal development [pmid 8601314]	PMID:16570285;PMID:16885334;PMID:16841094;PMID:16634636;PMID:16532037;PMID:7493034;PMID:7495869;PMID:1664411;PMID:1847508;PMID:2247464	10	MIM:134934	GeneID:2261
NM_022963.2	GI:47524176	2807	2289	5	5q35.1-qter	REVIEWED REFSEQ	FGFR4	TKF;JTK2;CD334;MGC20292	NP_075252.2	fibroblast growth factor receptor 4 isoform 2 precursor	fibroblast growth factor receptor 4; synonyms: TKF, JTK2, CD334, MGC20292	isoform 2 precursor is encoded by transcript variant 2; hydroxyaryl-protein kinase; tyrosine kinase related to fibroblast growth factor receptor; tyrosylprotein kinase; protein-tyrosine kinase	integral to membrane; integral to plasma membrane [pmid 10918587]; membrane	ATP binding; fibroblast growth factor receptor activity [pmid 10918587]; nucleotide binding; protein-tyrosine kinase activity; receptor activity; transferase activity	fibroblast growth factor receptor signaling pathway [pmid 10918587]; protein amino acid phosphorylation	PMID:16109476;PMID:16210019;PMID:16091423;PMID:16012724;PMID:15750181;PMID:1385111;PMID:1322355;PMID:1377018;PMID:1720539;PMID:1709094	10	MIM:134935	GeneID:2264
NM_002011.3	GI:47524172	3040	2409	5	5q35.1-qter	REVIEWED REFSEQ	FGFR4	TKF;JTK2;CD334;MGC20292	NP_002002.3	fibroblast growth factor receptor 4 isoform 1 precursor	fibroblast growth factor receptor 4; synonyms: TKF, JTK2, CD334, MGC20292	isoform 1 precursor is encoded by transcript variant 1; hydroxyaryl-protein kinase; tyrosine kinase related to fibroblast growth factor receptor; tyrosylprotein kinase; protein-tyrosine kinase	integral to membrane; integral to plasma membrane [pmid 10918587]; membrane	ATP binding; fibroblast growth factor receptor activity [pmid 10918587]; nucleotide binding; protein-tyrosine kinase activity; receptor activity; transferase activity	fibroblast growth factor receptor signaling pathway [pmid 10918587]; protein amino acid phosphorylation	PMID:16109476;PMID:16210019;PMID:16091423;PMID:16012724;PMID:15750181;PMID:1385111;PMID:1322355;PMID:1377018;PMID:1720539;PMID:1709094	10	MIM:134935	GeneID:2264
NM_213647.1	GI:47524174	3084	2409	5	5q35.1-qter	REVIEWED REFSEQ	FGFR4	TKF;JTK2;CD334;MGC20292	NP_998812.1	fibroblast growth factor receptor 4 isoform 1 precursor	fibroblast growth factor receptor 4; synonyms: TKF, JTK2, CD334, MGC20292	isoform 1 precursor is encoded by transcript variant 3; hydroxyaryl-protein kinase; tyrosine kinase related to fibroblast growth factor receptor; tyrosylprotein kinase; protein-tyrosine kinase	integral to membrane; integral to plasma membrane [pmid 10918587]; membrane	ATP binding; fibroblast growth factor receptor activity [pmid 10918587]; nucleotide binding; protein-tyrosine kinase activity; receptor activity; transferase activity	fibroblast growth factor receptor signaling pathway [pmid 10918587]; protein amino acid phosphorylation	PMID:16109476;PMID:16210019;PMID:16091423;PMID:16012724;PMID:15750181;PMID:1385111;PMID:1322355;PMID:1377018;PMID:1720539;PMID:1709094	10	MIM:134935	GeneID:2264
NM_001042729.1	GI:112382240	2442	1590	1	1p36.2-p36.1	REVIEWED REFSEQ	FGR	SRC2;c-fgr;c-src2;FLJ43153;MGC75096;p55c-fgr;p58c-fgr	NP_001036194.1	proto-oncogene tyrosine-protein kinase FGR	Gardner-Rasheed feline sarcoma viral (v-fgr) oncogene homolog; synonyms: SRC2, c-fgr, c-src2, FLJ43153, MGC75096, p55c-fgr, p58c-fgr	c-fgr protooncogene; p55-c-fgr protein; c-src-2 proto-oncogene	.	ATP binding; nucleotide binding; protein-tyrosine kinase activity [pmid 3003578]; transferase activity	intracellular signaling cascade; protein amino acid phosphorylation [pmid 2995972]; response to virus [pmid 3003578]	PMID:15723811;PMID:15561106;PMID:15098032;PMID:12473651;PMID:12468645;PMID:1373875;PMID:1339476;PMID:1826268;PMID:1652975;PMID:1690869	10	MIM:164940	GeneID:2268
NM_001042747.1	GI:112382243	2501	1590	1	1p36.2-p36.1	REVIEWED REFSEQ	FGR	SRC2;c-fgr;c-src2;FLJ43153;MGC75096;p55c-fgr;p58c-fgr	NP_001036212.1	proto-oncogene tyrosine-protein kinase FGR	Gardner-Rasheed feline sarcoma viral (v-fgr) oncogene homolog; synonyms: SRC2, c-fgr, c-src2, FLJ43153, MGC75096, p55c-fgr, p58c-fgr	c-fgr protooncogene; p55-c-fgr protein; c-src-2 proto-oncogene	.	ATP binding; nucleotide binding; protein-tyrosine kinase activity [pmid 3003578]; transferase activity	intracellular signaling cascade; protein amino acid phosphorylation [pmid 2995972]; response to virus [pmid 3003578]	PMID:15723811;PMID:15561106;PMID:15098032;PMID:12473651;PMID:12468645;PMID:1373875;PMID:1339476;PMID:1826268;PMID:1652975;PMID:1690869	10	MIM:164940	GeneID:2268
NM_005248.2	GI:112382242	2458	1590	1	1p36.2-p36.1	REVIEWED REFSEQ	FGR	SRC2;c-fgr;c-src2;FLJ43153;MGC75096;p55c-fgr;p58c-fgr	NP_005239.1	proto-oncogene tyrosine-protein kinase FGR	Gardner-Rasheed feline sarcoma viral (v-fgr) oncogene homolog; synonyms: SRC2, c-fgr, c-src2, FLJ43153, MGC75096, p55c-fgr, p58c-fgr	c-fgr protooncogene; p55-c-fgr protein; c-src-2 proto-oncogene	.	ATP binding; nucleotide binding; protein-tyrosine kinase activity [pmid 3003578]; transferase activity	intracellular signaling cascade; protein amino acid phosphorylation [pmid 2995972]; response to virus [pmid 3003578]	PMID:15723811;PMID:15561106;PMID:15098032;PMID:12473651;PMID:12468645;PMID:1373875;PMID:1339476;PMID:1826268;PMID:1652975;PMID:1690869	10	MIM:164940	GeneID:2268
NM_002012.1	GI:4503718	1095	444	3	3p14.2	REVIEWED REFSEQ	FHIT	FRA3B;AP3Aase	NP_002003.1	fragile histidine triad gene	fragile histidine triad gene; synonyms: FRA3B, AP3Aase	bis(5'-adenosyl)-triphosphatase; dinucleosidetriphosphatase; diadenosine 5',5'''-P1,P3-triphosphate hydrolase; AP3A hydrolase; tumor suppressor protein	cytoplasm [pmid 15007172]	bis(5'-adenosyl)-triphosphatase activity [pmid 8794732]; hydrolase activity [pmid 8794732]; magnesium ion binding; manganese ion binding	cell cycle; negative regulation of progression through cell cycle; nucleotide metabolism [pmid 8794732]	PMID:16864578;PMID:16763940;PMID:16733051;PMID:16773697;PMID:16699861;PMID:9261067;PMID:9012482;PMID:8794732;PMID:8598045;PMID:3864602	10	MIM:601153	GeneID:2272
NM_001449.3	GI:34147646	2398	843	X	Xq26	PROVISIONAL REFSEQ	FHL1	FHL1B;KYO-T;SLIM1;MGC111107;bA535K18.1	NP_001440.2	four and a half LIM domains 1	four and a half LIM domains 1; synonyms: FHL1B, KYO-T, SLIM1, MGC111107, bA535K18.1	Four-and-a-half LIM domains 1; bA535K18.1 (LIM protein SLIMMER)	nucleus	metal ion binding; zinc ion binding	cell differentiation; cell growth; muscle development [pmid 7626119]; organ morphogenesis [pmid 7626119]	PMID:16407297;PMID:15710417;PMID:15610731;PMID:14999091;PMID:12917103;PMID:10049693;PMID:9929984;PMID:9714789;PMID:8753811;PMID:7626119	10	MIM:300163	GeneID:2273
NM_002017.2	GI:7110592	2957	1359	11	11q24.1-q24.3	PROVISIONAL REFSEQ	FLI1	EWSR2;SIC-1	NP_002008.2	Friend leukemia virus integration 1	Friend leukemia virus integration 1; synonyms: EWSR2, SIC-1	DNA binding protein	nucleus	sequence-specific DNA binding; transcription factor activity [pmid 10891501]	hemostasis [pmid 10891501]; organ morphogenesis [pmid 10891501]; regulation of transcription, DNA-dependent; transcription	PMID:16829517;PMID:16802366;PMID:16148010;PMID:15919668;PMID:15809330;PMID:1394211;PMID:1445800;PMID:1522903;PMID:1765382;PMID:1845910	10	MIM:193067	GeneID:2313
NM_002019.2	GI:32306519	5777	4017	13	13q12	PROVISIONAL REFSEQ	FLT1	FLT;VEGFR1	NP_002010.1	fms-related tyrosine kinase 1 (vascular endothelial growth factor/vascular permeability factor receptor)	fms-related tyrosine kinase 1 (vascular endothelial growth factor/vascular permeability factor receptor); synonyms: FLT, VEGFR1	.	extracellular space [pmid 8248162]; integral to plasma membrane [pmid 8248162]; membrane	ATP binding; nucleotide binding; receptor activity [pmid 8248162]; transferase activity; vascular endothelial growth factor receptor activity [pmid 10748050]	angiogenesis; cell differentiation; positive regulation of cell proliferation [pmid 10748050]; pregnancy [pmid 10194760]; protein amino acid phosphorylation; transmembrane receptor protein tyrosine kinase signaling pathway [pmid 2158038]	PMID:16959214;PMID:16671089;PMID:16835828;PMID:16786116;PMID:16685275;PMID:7707437;PMID:8126087;PMID:8111406;PMID:2158038;PMID:3115921	10	MIM:165070	GeneID:2321
NM_004119.1	GI:4758395	3475	2982	13	13q12	PROVISIONAL REFSEQ	FLT3	FLK2;STK1;CD135	NP_004110.1	fms-related tyrosine kinase 3	fms-related tyrosine kinase 3; synonyms: FLK2, STK1, CD135	stem cell tyrosine kinase 1	integral to plasma membrane [pmid 8394751]; membrane	ATP binding; nucleotide binding; receptor activity; transferase activity; vascular endothelial growth factor receptor activity [pmid 8394751]	positive regulation of cell proliferation [pmid 7507245]; protein amino acid phosphorylation; transmembrane receptor protein tyrosine kinase signaling pathway [pmid 7507245]	PMID:16809615;PMID:16684964;PMID:16861351;PMID:16598313;PMID:16517725;PMID:7507245;PMID:7505204;PMID:7692230;PMID:8394751;PMID:2004790	10	MIM:136351	GeneID:2322
NM_002020.3	GI:107742112	4510	3897	5	5q35.3	VALIDATED REFSEQ	FLT4	PCL;FLT41;VEGFR3	NP_002011.2	fms-related tyrosine kinase 4 isoform 2	fms-related tyrosine kinase 4; synonyms: PCL, FLT41, VEGFR3	isoform 2 is encoded by transcript variant 2; vascular endothelial growth factor receptor 3	integral to plasma membrane [pmid 8386825]; membrane	ATP binding; nucleotide binding; protein-tyrosine kinase activity; receptor activity; transferase activity; vascular endothelial growth factor receptor activity [pmid 10835628]	protein amino acid phosphorylation; transmembrane receptor protein tyrosine kinase signaling pathway [pmid 10835628]	PMID:16959214;PMID:16755294;PMID:16624815;PMID:16525637;PMID:16530705;PMID:7675451;PMID:7692369;PMID:1327515;PMID:1319394;PMID:1310071	10	MIM:136352	GeneID:2324
NM_182925.3	GI:107742114	5833	4092	5	5q35.3	VALIDATED REFSEQ	FLT4	PCL;FLT41;VEGFR3	NP_891555.2	fms-related tyrosine kinase 4 isoform 1	fms-related tyrosine kinase 4; synonyms: PCL, FLT41, VEGFR3	isoform 1 is encoded by transcript variant 1; vascular endothelial growth factor receptor 3	integral to plasma membrane [pmid 8386825]; membrane	ATP binding; nucleotide binding; protein-tyrosine kinase activity; receptor activity; transferase activity; vascular endothelial growth factor receptor activity [pmid 10835628]	protein amino acid phosphorylation; transmembrane receptor protein tyrosine kinase signaling pathway [pmid 10835628]	PMID:16959214;PMID:16755294;PMID:16624815;PMID:16525637;PMID:16530705;PMID:7675451;PMID:7692369;PMID:1327515;PMID:1319394;PMID:1310071	10	MIM:136352	GeneID:2324
NM_002024.3	GI:50053960	4362	1899	X	Xq27.3	PROVISIONAL REFSEQ	FMR1	FMRP;FRAXA;MGC87458	NP_002015.1	fragile X mental retardation 1	fragile X mental retardation 1; synonyms: FMRP, FRAXA, MGC87458	.	cytoplasm [pmid 16407062]; nucleolus [pmid 16407062]; nucleoplasm [pmid 10888599]; nucleus; polysomal ribosome [pmid 12837692]; soluble fraction [pmid 8401578]	mRNA binding [pmid 7692601]; protein binding [pmid 10556305] [pmid 16407062]; RNA binding	mRNA export from nucleus; mRNA processing; transport	PMID:16907702;PMID:16891414;PMID:16819831;PMID:16508954;PMID:16500891;PMID:1572655;PMID:1757956;PMID:1913811;PMID:1710175;PMID:2988332	10	MIM:309550	GeneID:2332
NM_212478.1	GI:47132554	8374	6993	2	2q34	REVIEWED REFSEQ	FN1	FN;CIG;MSF;FINC;LETS;DKFZp686H0342;DKFZp686I1370;DKFZp686F10164;DKFZp686O13149	NP_997643.1	fibronectin 1 isoform 4 preproprotein	fibronectin 1; synonyms: FN, CIG, MSF, FINC, LETS, DKFZp686H0342, DKFZp686I1370, DKFZp686F10164, DKFZp686O13149	isoform 4 preproprotein is encoded by transcript variant 4; cold-insoluble globulin; migration-stimulating factor; migration stimulating factor	ER-Golgi intermediate compartment [pmid 15308636]; extracellular matrix (sensu Metazoa); extracellular region [pmid 14718574]	collagen binding [pmid 3024962]; extracellular matrix structural constituent; heparin binding [pmid 10075919]; oxidoreductase activity	acute-phase response; cell adhesion [pmid 1423622]; cell migration; metabolism; response to wounding [pmid 7989369]; transmembrane receptor protein tyrosine kinase signaling pathway [pmid 15609325]	PMID:16882662;PMID:16757476;PMID:16621928;PMID:16839338;PMID:16984808;PMID:1423622;PMID:1409674;PMID:1400330;PMID:1468447;PMID:1372909	10	MIM:135600	GeneID:2335
NM_212482.1	GI:47132556	8815	7434	2	2q34	REVIEWED REFSEQ	FN1	FN;CIG;MSF;FINC;LETS;DKFZp686H0342;DKFZp686I1370;DKFZp686F10164;DKFZp686O13149	NP_997647.1	fibronectin 1 isoform 1 preproprotein	fibronectin 1; synonyms: FN, CIG, MSF, FINC, LETS, DKFZp686H0342, DKFZp686I1370, DKFZp686F10164, DKFZp686O13149	isoform 1 preproprotein is encoded by transcript variant 1; cold-insoluble globulin; migration-stimulating factor; migration stimulating factor	ER-Golgi intermediate compartment [pmid 15308636]; extracellular matrix (sensu Metazoa); extracellular region [pmid 14718574]	collagen binding [pmid 3024962]; extracellular matrix structural constituent; heparin binding [pmid 10075919]; oxidoreductase activity	acute-phase response; cell adhesion [pmid 1423622]; cell migration; metabolism; response to wounding [pmid 7989369]; transmembrane receptor protein tyrosine kinase signaling pathway [pmid 15609325]	PMID:16882662;PMID:16757476;PMID:16621928;PMID:16839338;PMID:16984808;PMID:1423622;PMID:1409674;PMID:1400330;PMID:1468447;PMID:1372909	10	MIM:135600	GeneID:2335
NM_212476.1	GI:47132552	8272	6891	2	2q34	REVIEWED REFSEQ	FN1	FN;CIG;MSF;FINC;LETS;DKFZp686H0342;DKFZp686I1370;DKFZp686F10164;DKFZp686O13149	NP_997641.1	fibronectin 1 isoform 5 preproprotein	fibronectin 1; synonyms: FN, CIG, MSF, FINC, LETS, DKFZp686H0342, DKFZp686I1370, DKFZp686F10164, DKFZp686O13149	isoform 5 preproprotein is encoded by transcript variant 5; cold-insoluble globulin; migration-stimulating factor; migration stimulating factor	ER-Golgi intermediate compartment [pmid 15308636]; extracellular matrix (sensu Metazoa); extracellular region [pmid 14718574]	collagen binding [pmid 3024962]; extracellular matrix structural constituent; heparin binding [pmid 10075919]; oxidoreductase activity	acute-phase response; cell adhesion [pmid 1423622]; cell migration; metabolism; response to wounding [pmid 7989369]; transmembrane receptor protein tyrosine kinase signaling pathway [pmid 15609325]	PMID:16882662;PMID:16757476;PMID:16621928;PMID:16839338;PMID:16984808;PMID:1423622;PMID:1409674;PMID:1400330;PMID:1468447;PMID:1372909	10	MIM:135600	GeneID:2335
NM_054034.2	GI:47132546	2402	1974	2	2q34	REVIEWED REFSEQ	FN1	FN;CIG;MSF;FINC;LETS;DKFZp686H0342;DKFZp686I1370;DKFZp686F10164;DKFZp686O13149	NP_473375.2	fibronectin 1 isoform 7 preproprotein	fibronectin 1; synonyms: FN, CIG, MSF, FINC, LETS, DKFZp686H0342, DKFZp686I1370, DKFZp686F10164, DKFZp686O13149	isoform 7 preproprotein is encoded by transcript variant 7; cold-insoluble globulin; migration-stimulating factor; migration stimulating factor	ER-Golgi intermediate compartment [pmid 15308636]; extracellular matrix (sensu Metazoa); extracellular region [pmid 14718574]	collagen binding [pmid 3024962]; extracellular matrix structural constituent; heparin binding [pmid 10075919]; oxidoreductase activity	acute-phase response; cell adhesion [pmid 1423622]; cell migration; metabolism; response to wounding [pmid 7989369]; transmembrane receptor protein tyrosine kinase signaling pathway [pmid 15609325]	PMID:16882662;PMID:16757476;PMID:16621928;PMID:16839338;PMID:16984808;PMID:1423622;PMID:1409674;PMID:1400330;PMID:1468447;PMID:1372909	10	MIM:135600	GeneID:2335
NM_212475.1	GI:47132550	8647	7266	2	2q34	REVIEWED REFSEQ	FN1	FN;CIG;MSF;FINC;LETS;DKFZp686H0342;DKFZp686I1370;DKFZp686F10164;DKFZp686O13149	NP_997640.1	fibronectin 1 isoform 2 preproprotein	fibronectin 1; synonyms: FN, CIG, MSF, FINC, LETS, DKFZp686H0342, DKFZp686I1370, DKFZp686F10164, DKFZp686O13149	isoform 2 preproprotein is encoded by transcript variant 2; cold-insoluble globulin; migration-stimulating factor; migration stimulating factor	ER-Golgi intermediate compartment [pmid 15308636]; extracellular matrix (sensu Metazoa); extracellular region [pmid 14718574]	collagen binding [pmid 3024962]; extracellular matrix structural constituent; heparin binding [pmid 10075919]; oxidoreductase activity	acute-phase response; cell adhesion [pmid 1423622]; cell migration; metabolism; response to wounding [pmid 7989369]; transmembrane receptor protein tyrosine kinase signaling pathway [pmid 15609325]	PMID:16882662;PMID:16757476;PMID:16621928;PMID:16839338;PMID:16984808;PMID:1423622;PMID:1409674;PMID:1400330;PMID:1468447;PMID:1372909	10	MIM:135600	GeneID:2335
NM_212474.1	GI:47132548	7912	6531	2	2q34	REVIEWED REFSEQ	FN1	FN;CIG;MSF;FINC;LETS;DKFZp686H0342;DKFZp686I1370;DKFZp686F10164;DKFZp686O13149	NP_997639.1	fibronectin 1 isoform 6 preproprotein	fibronectin 1; synonyms: FN, CIG, MSF, FINC, LETS, DKFZp686H0342, DKFZp686I1370, DKFZp686F10164, DKFZp686O13149	isoform 6 preproprotein is encoded by transcript variant 6; cold-insoluble globulin; migration-stimulating factor; migration stimulating factor	ER-Golgi intermediate compartment [pmid 15308636]; extracellular matrix (sensu Metazoa); extracellular region [pmid 14718574]	collagen binding [pmid 3024962]; extracellular matrix structural constituent; heparin binding [pmid 10075919]; oxidoreductase activity	acute-phase response; cell adhesion [pmid 1423622]; cell migration; metabolism; response to wounding [pmid 7989369]; transmembrane receptor protein tyrosine kinase signaling pathway [pmid 15609325]	PMID:16882662;PMID:16757476;PMID:16621928;PMID:16839338;PMID:16984808;PMID:1423622;PMID:1409674;PMID:1400330;PMID:1468447;PMID:1372909	10	MIM:135600	GeneID:2335
NM_002026.2	GI:47132558	8449	7068	2	2q34	REVIEWED REFSEQ	FN1	FN;CIG;MSF;FINC;LETS;DKFZp686H0342;DKFZp686I1370;DKFZp686F10164;DKFZp686O13149	NP_002017.1	fibronectin 1 isoform 3 preproprotein	fibronectin 1; synonyms: FN, CIG, MSF, FINC, LETS, DKFZp686H0342, DKFZp686I1370, DKFZp686F10164, DKFZp686O13149	isoform 3 preproprotein is encoded by transcript variant 3; cold-insoluble globulin; migration-stimulating factor; migration stimulating factor	ER-Golgi intermediate compartment [pmid 15308636]; extracellular matrix (sensu Metazoa); extracellular region [pmid 14718574]	collagen binding [pmid 3024962]; extracellular matrix structural constituent; heparin binding [pmid 10075919]; oxidoreductase activity	acute-phase response; cell adhesion [pmid 1423622]; cell migration; metabolism; response to wounding [pmid 7989369]; transmembrane receptor protein tyrosine kinase signaling pathway [pmid 15609325]	PMID:16882662;PMID:16757476;PMID:16621928;PMID:16839338;PMID:16984808;PMID:1423622;PMID:1409674;PMID:1400330;PMID:1468447;PMID:1372909	10	MIM:135600	GeneID:2335
NM_016729.1	GI:9257212	939	774	11	11q13.3-q14.1	REVIEWED REFSEQ	FOLR1	FBP;FOLR;MOv18;FR-alpha	NP_057941.1	folate receptor 1 precursor	folate receptor 1 (adult); synonyms: FBP, FOLR, MOv18, FR-alpha	hFR-KB4; folate binding protein	integral to plasma membrane [pmid 10633085]; membrane; membrane fraction [pmid 2768245]	folic acid binding [pmid 9545095]; GPI anchor binding; receptor activity [pmid 10633085]	folic acid transport [pmid 9545095]; receptor mediated endocytosis [pmid 9545095]	PMID:16453285;PMID:16475900;PMID:16128986;PMID:15754024;PMID:15340044;PMID:1330883;PMID:1840502;PMID:1717147;PMID:2166548;PMID:2527252	10	MIM:136430	GeneID:2348
NM_000802.2	GI:12056965	944	774	11	11q13.3-q14.1	REVIEWED REFSEQ	FOLR1	FBP;FOLR;MOv18;FR-alpha	NP_000793.1	folate receptor 1 precursor	folate receptor 1 (adult); synonyms: FBP, FOLR, MOv18, FR-alpha	folate binding protein	integral to plasma membrane [pmid 10633085]; membrane; membrane fraction [pmid 2768245]	folic acid binding [pmid 9545095]; GPI anchor binding; receptor activity [pmid 10633085]	folic acid transport [pmid 9545095]; receptor mediated endocytosis [pmid 9545095]	PMID:16453285;PMID:16475900;PMID:16128986;PMID:15754024;PMID:15340044;PMID:1330883;PMID:1840502;PMID:1717147;PMID:2166548;PMID:2527252	10	MIM:136430	GeneID:2348
NM_016731.2	GI:12719454	929	774	11	11q13.3-q14.1	REVIEWED REFSEQ	FOLR1	FBP;FOLR;MOv18;FR-alpha	NP_057943.1	folate receptor 1 precursor	folate receptor 1 (adult); synonyms: FBP, FOLR, MOv18, FR-alpha	HT29; folate binding protein	integral to plasma membrane [pmid 10633085]; membrane; membrane fraction [pmid 2768245]	folic acid binding [pmid 9545095]; GPI anchor binding; receptor activity [pmid 10633085]	folic acid transport [pmid 9545095]; receptor mediated endocytosis [pmid 9545095]	PMID:16453285;PMID:16475900;PMID:16128986;PMID:15754024;PMID:15340044;PMID:1330883;PMID:1840502;PMID:1717147;PMID:2166548;PMID:2527252	10	MIM:136430	GeneID:2348
[truncated: 796 more rows]
